# Supplementary material for: A hyperpromiscuous antitoxin protein domain for the neutralization of diverse toxin domains
Source: Proc Natl Acad Sci U S A. 2022 Feb 4;119(6):e2102212119. doi: 10.1073/pnas.2102212119 (PMC8832971; doi:10.1073/pnas.2102212119)
Supplement: Supplementary File [file pnas.2102212119.sd01.xlsx]

## Sheet: Index
PanA Dataset S1
Tabs	Legends
2	Predicted PanAT pairs (1268)
	List of in silico predictions of 1268 novel PanAT pairs and the identified accesory proteins, that passed all three filtration mentioned in Figure S1 (B)
3	Not TA-Like (1004)
	List of 1004 Panacea domain-containing proteins that don't have a reliably predicted toxin partner according to our prediction method described in Figure S1
4	Accessory Proteins (63)
	List of identified accesory proteins according to our prediction method described in Figure S1 (B)
5	Spurious Hits (67)
	List of predicted spurious accessions using a BlastP-based reciprocity test (Fig S1)
6	Too few toxin BlastP hits (9)
	List of 9 PanA proteins with their predicted toxins that were found in single proteomes when BlastP searched against the full proteome set, so are ineligible for reciprocality test described in Figure S1 (C)
7	Panacea in Phages (19)
	List of all phages and prophage-predicted regions harboring Panacea-containing protein coding genes,
	in total we found 19 cases that includes viral genomes, and prophages in bacterial genomes as predicted with Phaster (search limited to our validated PanAT systems)
8	Taxa Summary (20209)
	List of considered species and strains, their taxonomy and PanAT composition

## Sheet: Predicted PanAT pairs (1268)
Assembly	SpeciesName	TaxID	Superkingdom	Kingdom	Phylum	Class	Order	Family	Genus	PanA	PanA_Domain	Predicted_PanT	Description	pPanT_pT	ToxinLike_cluster	Predicted_PanT_Domain	Prediction_tool	FalsePositivesScore	FalsePositive	Order	Gap	LabReport	Phaster	accessoryProtein
GCF_000297255.1	Nitrolancea_hollandica_Lb	1129897	Bacteria	noInfo	Chloroflexi	Thermomicrobia	Sphaerobacterales	Sphaerobacteraceae	Nitrolancea	WP_008476557.1	noNTD	WP_008476559.1	hypothetical protein	pT1	T1	NoTest	HHpred	4|5	No	A|T	-1	notest	noTest
GCF_001886855.1	Spiroplasma_citri_R8_A2	2133	Bacteria	noInfo	Tenericutes	Mollicutes	Entomoplasmatales	Spiroplasmataceae	Spiroplasma	WP_071937180.1	noNTD	WP_071937179.1	hypothetical protein	pT1	T1	NoTest	HHpred	2|2	No	A|T	16	notest	noTest
GCF_001886855.1	Spiroplasma_citri_R8_A2	2133	Bacteria	noInfo	Tenericutes	Mollicutes	Entomoplasmatales	Spiroplasmataceae	Spiroplasma	WP_071937564.1	noNTD	WP_071937563.1	hypothetical protein	pT1	T1	NoTest	HHpred	2|2	No	A|T	16	notest	noTest
GCF_003245365.1	Helicobacter_valdiviensis_WBE14	1458358	Bacteria	noInfo	Proteobacteria	Epsilonproteobacteria	Campylobacterales	Helicobacteraceae	Helicobacter	WP_111229562.1	noNTD	WP_111229563.1	hypothetical protein	pT1	T1	NoTest	HHpred	2|2	No	A|T	-17	notest	noTest
GCF_000765825.1	Helicobacter_magdeburgensis_MIT_96_1001	471858	Bacteria	noInfo	Proteobacteria	Epsilonproteobacteria	Campylobacterales	Helicobacteraceae	Helicobacter	WP_034589016.1	noNTD	WP_034589018.1	hypothetical protein	pT1	T1	NoTest	HHpred	2|3	No	A|T	-14	notest	noTest
GCF_001515525.1	Piscicoccus_intestinalis_NBRC_104926	1208313	Bacteria	noInfo	Actinobacteria	Actinobacteria	Micrococcales	Dermatophilaceae	Piscicoccus	WP_068433095.1	noNTD	WP_068433089.1	hypothetical protein	pT1	T1	NoTest	HHpred	5|5	No	A|T	-1	notest	noTest
GCF_900187295.1	Corynebacterium_cystitidis_NCTC11863	35757	Bacteria	noInfo	Actinobacteria	Actinobacteria	Corynebacteriales	Corynebacteriaceae	Corynebacterium	WP_092258446.1	noNTD	WP_092258443.1	hypothetical protein	pT1	T1	NoTest	HHpred	5|5	No	A|T	0	notest	noTest
GCF_002803965.1	Corynebacterium_striatum_215	43770	Bacteria	noInfo	Actinobacteria	Actinobacteria	Corynebacteriales	Corynebacteriaceae	Corynebacterium	WP_049062888.1	noNTD	WP_049062887.1	MULTISPECIES: hypothetical protein	pT1	T1	NoTest	HHpred	5|5	No	A|T	74	notest	noTest
GCF_002959855.1	Veillonella_denticariosi_JCM_15641	1298594	Bacteria	noInfo	Firmicutes	Negativicutes	Veillonellales	Veillonellaceae	Veillonella	WP_105090483.1	noNTD	WP_054673950.1	hypothetical protein	pT1	T1	NoTest	HHpred	3|4	No	A|T	-11	notest	noTest
GCF_000177375.1	Bulleidia_extructa_W1219	679192	Bacteria	noInfo	Firmicutes	Erysipelotrichia	Erysipelotrichales	Erysipelotrichaceae	Bulleidia	WP_006627307.1	noNTD	WP_006627306.1	hypothetical protein	pT1	T1	NoTest	HHpred	2|3	No	A|T	17	notest	noTest
GCF_900113105.1	Clostridium_cadaveris_NLAE_zl_G419	1529	Bacteria	noInfo	Firmicutes	Clostridia	Clostridiales	Clostridiaceae	Clostridium	WP_074844973.1	noNTD	WP_074844970.1	hypothetical protein	pT1	T1	NoTest	HHpred	5|5	No	A|T	-1	Toxic	NotPhage
GCF_004103615.1	Bacillus_glycinifermentans_SRCM103574	1664069	Bacteria	noInfo	Firmicutes	Bacilli	Bacillales	Bacillaceae	Bacillus	WP_083217257.1	noNTD	WP_065894608.1	hypothetical protein	pT1	T1	NoTest	HHpred	5|5	No	A|T	6	notest	noTest
GCF_003236205.1	Enterococcus_plantarum_TRW2	1077675	Bacteria	noInfo	Firmicutes	Bacilli	Lactobacillales	Enterococcaceae	Enterococcus	WP_111248349.1	noNTD	WP_111248348.1	hypothetical protein	pT1	T1	NoTest	HHpred	5|5	No	A|T	2	notest	noTest
GCF_001435555.1	Lactobacillus_nodensis_DSM_19682___JCM_14932___NBRC_107160	1423775	Bacteria	noInfo	Firmicutes	Bacilli	Lactobacillales	Lactobacillaceae	Lactobacillus	WP_082609511.1	noNTD	WP_025023194.1	hypothetical protein	pT1	T1	NoTest	HHpred	5|5	No	A|T	6	notest	noTest
GCF_001436645.1	Lactobacillus_florum_DSM_22689___JCM_16035	1423745	Bacteria	noInfo	Firmicutes	Bacilli	Lactobacillales	Lactobacillaceae	Lactobacillus	WP_009166505.1	noNTD	WP_051995204.1	hypothetical protein	pT1	T1	NoTest	HHpred	5|5	No	A|T	6	notest	noTest
GCF_900411375.1	Lactobacillus_raoultii_Marseille_P4006	1987503	Bacteria	noInfo	Firmicutes	Bacilli	Lactobacillales	Lactobacillaceae	Lactobacillus	WP_121977824.1	noNTD	WP_121977825.1	hypothetical protein	pT1	T1	NoTest	HHpred	5|5	No	A|T	-4	notest	noTest
GCF_001435875.1	Lactobacillus_farraginis_DSM_18382___JCM_14108	1423743	Bacteria	noInfo	Firmicutes	Bacilli	Lactobacillales	Lactobacillaceae	Lactobacillus	WP_035179492.1	noNTD	WP_035179489.1	hypothetical protein	pT1	T1	NoTest	HHpred	5|5	No	A|T	-4	notest	noTest
GCF_001437515.1	Lactobacillus_parabrevis_LMG_11984	357278	Bacteria	noInfo	Firmicutes	Bacilli	Lactobacillales	Lactobacillaceae	Lactobacillus	WP_020089526.1	noNTD	WP_081624587.1	hypothetical protein	pT1	T1	NoTest	HHpred	5|5	No	A|T	0	notest	noTest
GCF_001437515.1	Lactobacillus_parabrevis_LMG_11984	357278	Bacteria	noInfo	Firmicutes	Bacilli	Lactobacillales	Lactobacillaceae	Lactobacillus	WP_020088805.1	noNTD	WP_020088804.1	hypothetical protein	pT1	T1	NoTest	HHpred	5|5	No	A|T	-4	notest	noTest
GCF_001936235.1	Lactobacillus_jensenii_SNUV360	109790	Bacteria	noInfo	Firmicutes	Bacilli	Lactobacillales	Lactobacillaceae	Lactobacillus	WP_006587831.1	noNTD	WP_075362410.1	hypothetical protein	pT1	T1	NoTest	HHpred	5|5	No	A|T	-17	notest	noTest
GCF_002240375.1	Lactobacillus_agilis_La3	1601	Bacteria	noInfo	Firmicutes	Bacilli	Lactobacillales	Lactobacillaceae	Lactobacillus	WP_094128303.1	noNTD	WP_094131321.1	hypothetical protein	pT1	T1	NoTest	HHpred	5|5	No	A|T	46	notest	noTest	WP_094128300.1
GCF_004063515.1	Lactobacillus_fermentum_SRCM103285	1613	Bacteria	noInfo	Firmicutes	Bacilli	Lactobacillales	Lactobacillaceae	Lactobacillus	WP_128492673.1	noNTD	WP_128492672.1	hypothetical protein	pT1	T1	NoTest	HHpred	5|5	No	A|T	-17	notest	noTest
GCF_000161935.1	Lactobacillus_coleohominis_101_4_CHN	575594	Bacteria	noInfo	Firmicutes	Bacilli	Lactobacillales	Lactobacillaceae	Lactobacillus	WP_006916242.1	noNTD	WP_006916241.1	hypothetical protein	pT1	T1	NoTest	HHpred	5|5	No	A|T	-11	notest	noTest
GCF_002205645.1	Roseateles_aquatilis_CCUG_48205	431061	Bacteria	noInfo	Proteobacteria	Betaproteobacteria	Burkholderiales	noInfo	Roseateles	WP_088385116.1	noNTD	WP_088385117.1	hypothetical protein	pT1	T1	NoTest	HHpred	5|5	No	A|T	-4	notest	noTest
GCF_003313325.1	Pedobacter_namyangjuensis_5G38	600626	Bacteria	noInfo	Bacteroidetes	Sphingobacteriia	Sphingobacteriales	Sphingobacteriaceae	Pedobacter	WP_113651985.1	noNTD	WP_113651984.1	hypothetical protein	pT1	T1	NoTest	HHpred	5|5	No	A|T	-8	notest	noTest
GCF_004362245.1	Pedobacter_duraquae_DSM_19034	425511	Bacteria	noInfo	Bacteroidetes	Sphingobacteriia	Sphingobacteriales	Sphingobacteriaceae	Pedobacter	WP_133554396.1	noNTD	WP_133554398.1	hypothetical protein	pT1	T1	NoTest	HHpred	5|5	No	A|T	-11	notest	noTest
GCF_001657585.1	Bacteroidales_bacterium_Barb6XT	1633202	Bacteria	noInfo	Bacteroidetes	Bacteroidia	Bacteroidales	noInfo	noInfo	WP_082915497.1	noNTD	WP_066177934.1	hypothetical protein	pT1	T1	NoTest	HHpred	5|5	No	A|T	-29	notest	noTest	WP_066177962.1
GCF_001657625.1	Bacteroidales_bacterium_Barb6	1633201	Bacteria	noInfo	Bacteroidetes	Bacteroidia	Bacteroidales	noInfo	noInfo	WP_082913898.1	noNTD	WP_066185322.1	MULTISPECIES: hypothetical protein	pT1	T1	NoTest	HHpred	5|5	No	A|T	72	notest	noTest	WP_082913899.1
GCF_000146505.1	Fibrobacter_succinogenes_subsp__succinogenes_S85	59374	Bacteria	noInfo	Fibrobacteres	Fibrobacteria	Fibrobacterales	Fibrobacteraceae	Fibrobacter	WP_014547082.1	noNTD	WP_015732312.1	hypothetical protein	pT1	T1	NoTest	HHpred	5|5	No	A|T	5	notest	noTest
GCF_000312145.1	Alistipes_senegalensis_JC50	1033732	Bacteria	noInfo	Bacteroidetes	Bacteroidia	Bacteroidales	Rikenellaceae	Alistipes	WP_019152038.1	noNTD	WP_083871171.1	hypothetical protein	pT1	T1	NoTest	HHpred	5|5	No	A|T	2	notest	noTest
GCF_000016645.1	Flavobacterium_johnsoniae_UW101__UW101__ATCC_17061_	376686	Bacteria	noInfo	Bacteroidetes	Flavobacteriia	Flavobacteriales	Flavobacteriaceae	Flavobacterium	WP_044047495.1	noNTD	WP_085950303.1	hypothetical protein	pT1	T1	NoTest	HHpred	5|5	No	A|T	34	notest	noTest
GCF_002217335.1	Flavobacterium_hydatis_ATCC_29551	991	Bacteria	noInfo	Bacteroidetes	Flavobacteriia	Flavobacteriales	Flavobacteriaceae	Flavobacterium	WP_035617273.1	noNTD	WP_089052123.1	hypothetical protein	pT1	T1	NoTest	HHpred	5|5	No	A|T	24	notest	noTest
GCF_004368925.1	Algibacter_wandonensis_CECT_8301	1343161	Bacteria	noInfo	Bacteroidetes	Flavobacteriia	Flavobacteriales	Flavobacteriaceae	Algibacter	WP_133965460.1	noNTD	WP_133965462.1	hypothetical protein	pT1	T1	NoTest	HHpred	5|5	No	A|T	1	notest	noTest
GCF_001598555.1	Novosphingobium_rosa_NBRC_15208	1219053	Bacteria	noInfo	Proteobacteria	Alphaproteobacteria	Sphingomonadales	Sphingomonadaceae	Novosphingobium	WP_084455213.1	noNTD	WP_068083796.1	hypothetical protein	pT1	T1	NoTest	HHpred	5|5	No	A|T	61	notest	noTest
GCF_002531755.2	Rhizobium_acidisoli_FH23	1538158	Bacteria	noInfo	Proteobacteria	Alphaproteobacteria	Rhizobiales	Rhizobiaceae	Rhizobium	WP_054182632.1	noNTD	WP_054182752.1	hypothetical protein	pT1	T1	NoTest	HHpred	4|5	No	A|T	73	notest	noTest
GCF_003002825.1	Spirosoma_oryzae_DSM_28354	1469603	Bacteria	noInfo	Bacteroidetes	Cytophagia	Cytophagales	Cytophagaceae	Spirosoma	WP_106135741.1	noNTD	WP_106135742.1	hypothetical protein	pT1	T1	NoTest	HHpred	5|5	No	A|T	5	notest	noTest
GCF_900230225.1	Spirosoma_fluviale_DSM_29961	1597977	Bacteria	noInfo	Bacteroidetes	Cytophagia	Cytophagales	Cytophagaceae	Spirosoma	WP_097125246.1	noNTD	WP_097125245.1	hypothetical protein	pT1	T1	NoTest	HHpred	5|5	No	A|T	8	notest	noTest
GCF_003227755.1	Acinetobacter_colistiniresistens_NR1165	280145	Bacteria	noInfo	Proteobacteria	Gammaproteobacteria	Pseudomonadales	Moraxellaceae	Acinetobacter	WP_096911015.1	noNTD	WP_096911016.1	hypothetical protein	pT1	T1	NoTest	HHpred	5|5	No	A|T	9	notest	noTest
GCF_000299335.2	Alcanivorax_pacificus_W11_5	391936	Bacteria	noInfo	Proteobacteria	Gammaproteobacteria	Oceanospirillales	Alcanivoracaceae	Alcanivorax	WP_008733086.1	noNTD	WP_082027807.1	hypothetical protein	pT1	T1	NoTest	HHpred	5|5	No	A|T	44	notest	noTest
GCF_000422425.1	Oceanospirillum_beijerinckii_DSM_7166	1122616	Bacteria	noInfo	Proteobacteria	Gammaproteobacteria	Oceanospirillales	Oceanospirillaceae	Oceanospirillum	WP_028300562.1	noNTD	WP_028300561.1	hypothetical protein	pT1	T1	NoTest	HHpred	5|5	No	A|T	12	notest	noTest
GCF_900111095.1	Amphritea_atlantica_DSM_18887	355243	Bacteria	noInfo	Proteobacteria	Gammaproteobacteria	Oceanospirillales	Oceanospirillaceae	Amphritea	WP_091354632.1	noNTD	WP_091354635.1	hypothetical protein	pT1	T1	NoTest	HHpred	5|5	No	A|T	-1	notest	noTest
GCF_001547935.1	Vibrio_tritonius_JCM_16456	1435069	Bacteria	noInfo	Proteobacteria	Gammaproteobacteria	Vibrionales	Vibrionaceae	Vibrio	WP_068718521.1	noNTD	WP_068718523.1	hypothetical protein	pT1	T1	NoTest	HHpred	5|5	No	A|T	7	notest	noTest
GCF_001598275.1	Moraxella_oblonga_NBRC_102422	1349775	Bacteria	noInfo	Proteobacteria	Gammaproteobacteria	Pseudomonadales	Moraxellaceae	Moraxella	WP_066804951.1	noNTD	WP_066804943.1	hypothetical protein	pT1	T1	NoTest	HHpred	5|5	No	A|T	-1	notest	noTest	WP_066804953.1
GCF_900639845.1	Legionella_erythra_SE_32A_C8	448	Bacteria	noInfo	Proteobacteria	Gammaproteobacteria	Legionellales	Legionellaceae	Legionella	WP_027229142.1	noNTD	WP_050598505.1	MULTISPECIES: hypothetical protein	pT1	T1	NoTest	HHpred	5|5	No	A|T	95	notest	noTest
GCF_900639835.1	Legionella_adelaidensis_1762_AUS_E	45056	Bacteria	noInfo	Proteobacteria	Gammaproteobacteria	Legionellales	Legionellaceae	Legionella	WP_058461122.1	noNTD	WP_058462318.1	hypothetical protein	pT1	T1	NoTest	HHpred	5|5	No	A|T	97	notest	noTest
GCF_001468005.1	Legionella_steelei_IMVS3376	947033	Bacteria	noInfo	Proteobacteria	Gammaproteobacteria	Legionellales	Legionellaceae	Legionella	WP_058511779.1	noNTD	WP_058512450.1	hypothetical protein	pT1	T1	NoTest	HHpred	5|5	No	A|T	32	notest	noTest	WP_058511780.1
GCF_003940785.1	Pseudomonas_entomophila_2014	312306	Bacteria	noInfo	Proteobacteria	Gammaproteobacteria	Pseudomonadales	Pseudomonadaceae	Pseudomonas	WP_125465450.1	noNTD	WP_125465449.1	hypothetical protein	pT1	T1	NoTest	HHpred	5|5	No	A|T	3	notest	noTest
GCF_000689415.1	Pseudomonas_knackmussii_B13	1301098	Bacteria	noInfo	Proteobacteria	Gammaproteobacteria	Pseudomonadales	Pseudomonadaceae	Pseudomonas	WP_043255445.1	noNTD	WP_043255446.1	hypothetical protein	pT1	T1	NoTest	HHpred	5|5	No	A|T	11	notest	noTest	WP_052355384.1
GCF_001999265.1	Rodentibacter_trehalosifermentans_H1998003092	1908263	Bacteria	noInfo	Proteobacteria	Gammaproteobacteria	Pasteurellales	Pasteurellaceae	Rodentibacter	WP_077419742.1	noNTD	WP_077419743.1	hypothetical protein	pT1	T1	NoTest	HHpred	5|5	No	A|T	2	notest	noTest
GCF_003609995.1	Sutterella_megalosphaeroides_6FBBBH3	2494234	Bacteria	noInfo	Proteobacteria	Betaproteobacteria	Burkholderiales	Sutterellaceae	Sutterella	WP_120177188.1	noNTD	WP_120177187.1	hypothetical protein	pT1	T1	NoTest	HHpred	5|5	No	A|T	-8	notest	noTest
GCF_002228015.1	Escherichia_coli_MOD1_EC5558	562	Bacteria	noInfo	Proteobacteria	Gammaproteobacteria	Enterobacterales	Enterobacteriaceae	Escherichia	WP_089622957.1	noNTD	WP_077635758.1	MULTISPECIES: hypothetical protein	pT1	T1	NoTest	HHpred	4|5	No	A|T	-20	not Toxic	Phage
GCF_000899835.1	Salmonella_phage_vB_SemP_Emek	1168548	Viruses	noInfo	noInfo	noInfo	Caudovirales	Podoviridae	Lederbergvirus	YP_006560565.1	noNTD	YP_006560566.1	hypothetical protein	pT1	T1	NoTest	HHpred	4|5	No	A|T	-62	not Toxic	Phage
GCF_000346485.2	Scytonema_hofmannii_PCC_7110	128403	Bacteria	noInfo	Cyanobacteria	noInfo	Nostocales	Scytonemataceae	Scytonema	WP_026134468.1	noNTD	WP_017741687.1	hypothetical protein	pT1	T1	NoTest	HHpred	5|5	No	A|T	-8	notest	noTest
GCF_000317535.1	Cylindrospermum_stagnale_PCC_7417	56107	Bacteria	noInfo	Cyanobacteria	noInfo	Nostocales	Nostocaceae	Cylindrospermum	WP_015208860.1	noNTD	WP_015208861.1	hypothetical protein	pT1	T1	NoTest	HHpred	5|5	No	A|T	1	notest	noTest
GCF_003991895.1	Chroococcidiopsis_cubana_SAG_39_79	388085	Bacteria	noInfo	Cyanobacteria	noInfo	Chroococcidiopsidales	Chroococcidiopsidaceae	Chroococcidiopsis	WP_106171504.1	noNTD	WP_106171502.1	hypothetical protein	pT1	T1	NoTest	HHpred	5|5	No	A|T	-1	notest	noTest
GCF_003004015.1	Cyanosarcina_cf__burmensis_CCALA_770	2107697	Bacteria	noInfo	Cyanobacteria	noInfo	Chroococcales	Chroococcaceae	Cyanosarcina	WP_106216668.1	noNTD	WP_106216626.1	hypothetical protein	pT1	T1	NoTest	HHpred	5|5	No	A|T	-1	notest	noTest
GCF_000317475.1	Oscillatoria_nigro_viridis_PCC_7112	179408	Bacteria	noInfo	Cyanobacteria	noInfo	Oscillatoriales	Oscillatoriaceae	Oscillatoria	WP_015177621.1	noNTD	WP_015177622.1	hypothetical protein	pT1	T1	NoTest	HHpred	5|5	No	A|T	-17	notest	noTest
GCF_000426865.1	Geobacter_bremensis_R1	1304887	Bacteria	noInfo	Proteobacteria	Deltaproteobacteria	Desulfuromonadales	Geobacteraceae	Geobacter	WP_051293171.1	noNTD	WP_035497741.1	hypothetical protein	pT1	T1	NoTest	HHpred	4|5	No	A|T	12	notest	noTest
GCF_000333535.1	Klebsiella_cf__planticola_B43	95610	Bacteria	noInfo	Proteobacteria	Gammaproteobacteria	Enterobacterales	Enterobacteriaceae	Klebsiella	WP_050019272.1	noNTD	WP_042711679.1	hypothetical protein	pT1	T1	NoTest	HHpred	4|5	No	A|T	-4	notest	noTest
GCF_900460315.1	Veillonella_criceti_NCTC12020	103891	Bacteria	noInfo	Firmicutes	Negativicutes	Veillonellales	Veillonellaceae	Veillonella	WP_115310244.1	noNTD	WP_115310243.1	hypothetical protein	pT1	T1	NoTest	HHpred	5|5	No	A|T	4	notest	noTest
GCF_000318135.1	Corynebacterium_durum_F0235	1035195	Bacteria	noInfo	Actinobacteria	Actinobacteria	Corynebacteriales	Corynebacteriaceae	Corynebacterium	WP_006062749.1	noNTD	WP_006062750.1	hypothetical protein	pT1	T1	NoTest	HHpred	5|5	No	A|T	-1	notest	noTest
GCF_900187215.1	Corynebacterium_imitans_NCTC13015	156978	Bacteria	noInfo	Actinobacteria	Actinobacteria	Corynebacteriales	Corynebacteriaceae	Corynebacterium	WP_038591739.1	noNTD	WP_051904902.1	hypothetical protein	pT1	T1	NoTest	HHpred	4|5	No	A|T	3	notest	noTest
GCF_000423085.1	Granulicoccus_phenolivorans_DSM_17626	1121933	Bacteria	noInfo	Actinobacteria	Actinobacteria	Propionibacteriales	Propionibacteriaceae	Granulicoccus	WP_026927429.1	noNTD	WP_026927430.1	hypothetical protein	pT1	T1	NoTest	HHpred	4|5	No	A|T	87	notest	noTest
GCF_000709915.1	Streptomyces_griseorubens_JSD_1	66897	Bacteria	noInfo	Actinobacteria	Actinobacteria	Streptomycetales	Streptomycetaceae	Streptomyces	WP_037641570.1	noNTD	WP_037641571.1	hypothetical protein	pT1	T1	NoTest	HHpred	5|5	No	A|T	63	notest	noTest
GCF_900104725.1	Actinoplanes_derwentensis_DSM_43941	113562	Bacteria	noInfo	Actinobacteria	Actinobacteria	Micromonosporales	Micromonosporaceae	Actinoplanes	WP_092541220.1	noNTD	WP_092541222.1	hypothetical protein	pT1	T1	NoTest	HHpred	5|5	No	A|T	7	notest	noTest
GCF_003259845.1	Actinoplanes_lutulentus_CGMCC_4_7090	1287878	Bacteria	noInfo	Actinobacteria	Actinobacteria	Micromonosporales	Micromonosporaceae	Actinoplanes	WP_111647512.1	noNTD	WP_111647511.1	hypothetical protein	pT1	T1	NoTest	HHpred	4|5	No	A|T	8	notest	noTest
GCF_900188005.1	Actinoplanes_regularis_DSM_43151	52697	Bacteria	noInfo	Actinobacteria	Actinobacteria	Micromonosporales	Micromonosporaceae	Actinoplanes	WP_089294744.1	noNTD	WP_089294743.1	hypothetical protein	pT1	T1	NoTest	HHpred	4|5	No	A|T	9	notest	noTest
GCF_900197875.1	Frankia_canadensis	1836972	Bacteria	noInfo	Actinobacteria	Actinobacteria	Frankiales	Frankiaceae	Frankia	WP_101830995.1	noNTD	WP_101830996.1	hypothetical protein	pT1	T1	NoTest	HHpred	5|5	No	A|T	-1	notest	noTest
GCF_001017755.1	Frankia_coriariae_BMG5_1	1562887	Bacteria	noInfo	Actinobacteria	Actinobacteria	Frankiales	Frankiaceae	Frankia	WP_047222555.1	noNTD	WP_047222556.1	hypothetical protein	pT1	T1	NoTest	HHpred	5|5	No	A|T	83	notest	noTest
GCF_900637215.1	Bifidobacterium_longum_subsp__infantis_NCTC11817	1682	Bacteria	noInfo	Actinobacteria	Actinobacteria	Bifidobacteriales	Bifidobacteriaceae	Bifidobacterium	WP_012577811.1	noNTD	WP_012577812.1	MULTISPECIES: hypothetical protein	pT1	T1	NoTest	HHpred	5|5	No	A|T	-1	notest	noTest	WP_012577810.1
GCF_000208405.1	Selenomonas_sputigena_ATCC_35185	546271	Bacteria	noInfo	Firmicutes	Negativicutes	Selenomonadales	Selenomonadaceae	Selenomonas	WP_006193896.1	noNTD	WP_006193895.1	hypothetical protein	pT1	T1	NoTest	HHpred	5|5	No	A|T	-1	notest	noTest
GCF_004346095.1	Faecalimonas_umbilicata_DSM_103426	1912855	Bacteria	noInfo	Firmicutes	Clostridia	Clostridiales	Lachnospiraceae	Faecalimonas	WP_116442370.1	noNTD	WP_116442369.1	hypothetical protein	pT1	T1	NoTest	HHpred	5|5	No	A|T	2	notest	noTest	WP_116442371.1
GCF_002286915.1	Bifidobacterium_italicum_Rab10A	1960968	Bacteria	noInfo	Actinobacteria	Actinobacteria	Bifidobacteriales	Bifidobacteriaceae	Bifidobacterium	WP_095613121.1	noNTD	WP_133064606.1	hypothetical protein	pT1	T1	NoTest	HHpred	5|5	No	A|T	-1	notest	noTest
GCF_003966695.1	Asticcacaulis_excentricus_M6	78587	Bacteria	noInfo	Proteobacteria	Alphaproteobacteria	Caulobacterales	Caulobacteraceae	Asticcacaulis	WP_126421791.1	noNTD	WP_126421789.1	hypothetical protein	pT1	T1	NoTest	HHpred	5|5	No	A|T	0	notest	noTest
GCF_000380125.1	Streptococcus_ovis_DSM_16829	1123312	Bacteria	noInfo	Firmicutes	Bacilli	Lactobacillales	Streptococcaceae	Streptococcus	WP_018378461.1	noNTD	WP_018378460.1	hypothetical protein	pT1	T1	NoTest	HHpred	5|5	No	A|T	1	notest	noTest
GCF_900100925.1	Actinopolyspora_saharensis_DSM_45459	995062	Bacteria	noInfo	Actinobacteria	Actinobacteria	Actinopolysporales	Actinopolysporaceae	Actinopolyspora	WP_092524252.1	noNTD	WP_092524250.1	hypothetical protein	pT1	T1	UBA_like_SF superfamily	CDD	5|5	No	A|T	-4	notest	noTest
GCF_002102065.1	Mycolicibacterium_conceptionense_CCUG_50187	451644	Bacteria	noInfo	Actinobacteria	Actinobacteria	Corynebacteriales	Mycobacteriaceae	Mycolicibacterium	WP_085143206.1	noNTD	WP_133057933.1	hypothetical protein	pT1	T1	FGAM_synt superfamily	CDD	5|5	No	A|T	3	notest	noTest
GCF_000231035.2	Saccharomonospora_paurometabolica_YIM_90007	882084	Bacteria	noInfo	Actinobacteria	Actinobacteria	Pseudonocardiales	Pseudonocardiaceae	Saccharomonospora	WP_007025228.1	noNTD	WP_051442381.1	hypothetical protein	pT1	T1	NoTest	HHpred	4|5	No	A|T	76	notest	noTest
GCF_900188445.1	Actinomadura_meyerae_DSM_44715	240840	Bacteria	noInfo	Actinobacteria	Actinobacteria	Streptosporangiales	Thermomonosporaceae	Actinomadura	WP_089327378.1	noNTD	WP_089327379.1	hypothetical protein	pT1	T1	NoTest	HHpred	5|5	No	A|T	-14	notest	noTest
GCF_900108175.1	Actinomadura_echinospora_DSM_43163	1992	Bacteria	noInfo	Actinobacteria	Actinobacteria	Streptosporangiales	Thermomonosporaceae	Actinomadura	WP_103941873.1	noNTD	WP_103941597.1	hypothetical protein	pT1	T1	NoTest	HHpred	5|5	No	A|T	52	notest	noTest
GCF_000935125.1	Streptomyces_natalensis_ATCC_27448	1240678	Bacteria	noInfo	Actinobacteria	Actinobacteria	Streptomycetales	Streptomycetaceae	Streptomyces	WP_030064857.1	noNTD	WP_030064859.1	hypothetical protein	pT1	T1	NoTest	HHpred	4|5	No	A|T	18	notest	noTest
GCF_000718695.1	Streptomyces_puniceus_NRRL_ISP_5083	67351	Bacteria	noInfo	Actinobacteria	Actinobacteria	Streptomycetales	Streptomycetaceae	Streptomyces	WP_030198213.1	noNTD	WP_030198210.1	MULTISPECIES: hypothetical protein	pT1	T1	NoTest	HHpred	4|5	No	A|T	-1	notest	noTest
GCF_000717665.1	Streptomyces_floridae_NRRL_2423	68201	Bacteria	noInfo	Actinobacteria	Actinobacteria	Streptomycetales	Streptomycetaceae	Streptomyces	WP_030198213.1	noNTD	WP_030198210.1	MULTISPECIES: hypothetical protein	pT1	T1	NoTest	HHpred	4|5	No	A|T	-1	notest	noTest
GCF_002210095.1	Marinibacterium_profundimaris_22II1_22F33	1679460	Bacteria	noInfo	Proteobacteria	Alphaproteobacteria	Rhodobacterales	Rhodobacteraceae	Marinibacterium	WP_088652112.1	noNTD	WP_088652111.1	hypothetical protein	pT1	T1	NoTest	HHpred	5|5	No	A|T	0	notest	noTest
GCF_000294655.1	Phaeospirillum_molischianum_DSM_120	1150626	Bacteria	noInfo	Proteobacteria	Alphaproteobacteria	Rhodospirillales	Rhodospirillaceae	Phaeospirillum	WP_002729250.1	noNTD	WP_040566758.1	hypothetical protein	pT1	T1	NoTest	HHpred	5|5	No	A|T	93	notest	noTest
GCF_000497835.1	gamma_proteobacterium_L18	1229486	Bacteria	noInfo	Proteobacteria	Gammaproteobacteria	noInfo	noInfo	noInfo	WP_027979905.1	noNTD	WP_027979906.1	hypothetical protein	pT1	T1	NoTest	HHpred	5|5	No	A|T	7	notest	noTest
GCF_000702665.1	Desulfovibrio_alcoholivorans_DSM_5433	1121438	Bacteria	noInfo	Proteobacteria	Deltaproteobacteria	Desulfovibrionales	Desulfovibrionaceae	Desulfovibrio	WP_029461273.1	noNTD	WP_029461272.1	hypothetical protein	pT1	T1	NoTest	HHpred	4|5	No	A|T	-1	notest	noTest
GCF_003669055.1	bacterium_1XD21_70	2320103	Bacteria	noInfo	noInfo	noInfo	noInfo	noInfo	noInfo	WP_121706052.1	noNTD	WP_121706053.1	MULTISPECIES: hypothetical protein	pT1	T1	NoTest	HHpred	4|5	No	A|T	-14	notest	noTest
GCF_000185825.1	Anaerostipes_caccae_3_2_56FAA	105841	Bacteria	noInfo	Firmicutes	Clostridia	Clostridiales	Lachnospiraceae	Anaerostipes	WP_039930632.1	noNTD	WP_009290790.1	MULTISPECIES: hypothetical protein	pT1	T1	NoTest	HHpred	5|5	No	A|T	0	notest	noTest
GCF_003603255.1	Erysipelotrichaceae_bacterium_AF15_26LB	2302975	Bacteria	noInfo	Firmicutes	Erysipelotrichia	Erysipelotrichales	Erysipelotrichaceae	noInfo	WP_120151266.1	noNTD	WP_120151267.1	hypothetical protein	pT1	T1	NoTest	HHpred	5|5	No	A|T	-11	notest	noTest
GCF_001595995.1	Bradyrhizobium_liaoningense_CCNWSX0360	43992	Bacteria	noInfo	Proteobacteria	Alphaproteobacteria	Rhizobiales	Bradyrhizobiaceae	Bradyrhizobium	WP_061882358.1	noNTD	WP_061882359.1	hypothetical protein	pT1	T1	NoTest	HHpred	5|5	No	A|T	11	notest	noTest
GCF_004363125.1	Permianibacter_aggregans_DSM_103792	1510150	Bacteria	noInfo	Proteobacteria	Gammaproteobacteria	Pseudomonadales	Pseudomonadaceae	Permianibacter	WP_133588464.1	noNTD	WP_133588462.1	hypothetical protein	pT1	T1	NoTest	HHpred	5|5	No	A|T	14	notest	noTest
GCF_000317695.1	Anabaena_cylindrica_PCC_7122	272123	Bacteria	noInfo	Cyanobacteria	noInfo	Nostocales	Nostocaceae	Anabaena	WP_015217523.1	noNTD	WP_015217522.1	hypothetical protein	pT1	T1	NoTest	HHpred	5|5	No	A|T	-23	notest	noTest
GCF_002214395.1	Vibrio_rotiferianus_B64D1	190895	Bacteria	noInfo	Proteobacteria	Gammaproteobacteria	Vibrionales	Vibrionaceae	Vibrio	WP_088880732.1	noNTD	WP_088880733.1	hypothetical protein	pT1	T1	NoTest	HHpred	5|5	No	A|T	-20	notest	noTest	WP_071652537.1
GCF_003226255.1	Idiomarina_fontislapidosi_CECT_5859	263723	Bacteria	noInfo	Proteobacteria	Gammaproteobacteria	Alteromonadales	Idiomarinaceae	Idiomarina	WP_110576510.1	noNTD	WP_110576508.1	hypothetical protein	pT1	T1	NoTest	HHpred	5|5	No	A|T	2	notest	noTest
GCF_001487125.1	Gabonibacter_massiliensis_GM7	1720195	Bacteria	noInfo	Bacteroidetes	Bacteroidia	Bacteroidales	Porphyromonadaceae	Gabonibacter	WP_082667137.1	noNTD	WP_059026745.1	MULTISPECIES: hypothetical protein	pT1	T1	DUF2400 superfamily	CDD	5|5	No	A|T	-4	notest	noTest
GCF_000346485.2	Scytonema_hofmannii_PCC_7110	128403	Bacteria	noInfo	Cyanobacteria	noInfo	Nostocales	Scytonemataceae	Scytonema	WP_017744648.1	noNTD	WP_017744647.1	hypothetical protein	pT1	T1	NoTest	HHpred	4|5	No	A|T	98	notest	noTest
GCF_001687335.1	Dissulfuribacter_thermophilus_S69	1156395	Bacteria	noInfo	Proteobacteria	Deltaproteobacteria	noInfo	noInfo	Dissulfuribacter	WP_067615916.1	noNTD	WP_067615918.1	hypothetical protein	pT1	T1	NoTest	HHpred	3|4	No	A|T	-1	notest	noTest
GCF_000314005.1	Spirulina_subsalsa_PCC_9445	1173029	Bacteria	noInfo	Cyanobacteria	noInfo	Spirulinales	Spirulinaceae	Spirulina	WP_017306278.1	noNTD	WP_017306277.1	hypothetical protein	pT1	T1	NoTest	HHpred	4|5	No	A|T	3	notest	noTest
GCF_900639865.1	Legionella_gresilensis_Greoux_11D13	91823	Bacteria	noInfo	Proteobacteria	Gammaproteobacteria	Legionellales	Legionellaceae	Legionella	WP_131783195.1	noNTD	WP_131783196.1	hypothetical protein	pT1	T1	NoTest	HHpred	4|5	No	A|T	4	notest	noTest
GCF_900639765.1	Legionella_busanensis_BAA518	190655	Bacteria	noInfo	Proteobacteria	Gammaproteobacteria	Legionellales	Legionellaceae	Legionella	WP_115332045.1	noNTD	WP_115332044.1	hypothetical protein	pT1	T1	NoTest	HHpred	4|5	No	A|T	80	notest	noTest	WP_115332046.1
GCF_002742285.1	Amylibacter_kogurei_4G11	1889778	Bacteria	noInfo	Proteobacteria	Alphaproteobacteria	Rhodobacterales	Rhodobacteraceae	Amylibacter	WP_099592407.1	noNTD	WP_133117402.1	hypothetical protein	pT1	T1	NoTest	HHpred	5|5	No	A|T	-35	notest	noTest
GCF_000025885.1	Aminobacterium_colombiense_DSM_12261	572547	Bacteria	noInfo	Synergistetes	Synergistia	Synergistales	Synergistaceae	Aminobacterium	WP_013048536.1	noNTD	WP_013048535.1	hypothetical protein	pT1	T1	PLN02495 superfamily	CDD	4|5	No	A|T	9	notest	noTest
GCF_001997385.1	Sedimentisphaera_cyanobacteriorum_L21_RPul_D3	1940790	Bacteria	noInfo	Planctomycetes	Phycisphaerae	Sedimentisphaerales	Sedimentisphaeraceae	Sedimentisphaera	WP_077541746.1	noNTD	WP_077541748.1	hypothetical protein	pT1	T1	NoTest	HHpred	5|5	No	A|T	-14	notest	noTest
GCF_000317105.1	Oscillatoria_acuminata_PCC_6304	56110	Bacteria	noInfo	Cyanobacteria	noInfo	Oscillatoriales	Oscillatoriaceae	Oscillatoria	WP_015147692.1	noNTD	WP_015147693.1	hypothetical protein	pT1	T1	NoTest	HHpred	5|5	No	A|T	-4	notest	noTest
GCF_000332315.1	Prochlorothrix_hollandica_PCC_9006___CALU_1027	317619	Bacteria	noInfo	Cyanobacteria	noInfo	Synechococcales	Prochlorotrichaceae	Prochlorothrix	WP_016923482.1	noNTD	WP_017711443.1	hypothetical protein	pT1	T1	NoTest	HHpred	5|5	No	A|T	-4	notest	noTest
GCF_000464745.1	Planktothrix_mougeotii_NIVA_CYA_405	545630	Bacteria	noInfo	Cyanobacteria	noInfo	Oscillatoriales	Microcoleaceae	Planktothrix	WP_026787471.1	noNTD	WP_026787470.1	MULTISPECIES: hypothetical protein	pT1	T1	NoTest	HHpred	5|5	No	A|T	-4	notest	noTest
GCF_900009275.1	Planktothrix_rubescens_7821	59512	Bacteria	noInfo	Cyanobacteria	noInfo	Oscillatoriales	Microcoleaceae	Planktothrix	WP_026787471.1	noNTD	WP_026787470.1	MULTISPECIES: hypothetical protein	pT1	T1	NoTest	HHpred	5|5	No	A|T	-4	notest	noTest
GCF_000464765.1	Planktothrix_prolifica_NIVA_CYA_406	545626	Bacteria	noInfo	Cyanobacteria	noInfo	Oscillatoriales	Microcoleaceae	Planktothrix	WP_026787471.1	noNTD	WP_026787470.1	MULTISPECIES: hypothetical protein	pT1	T1	NoTest	HHpred	5|5	No	A|T	-4	notest	noTest
GCF_000346615.1	Nafulsella_turpanensis_ZLM_10	1124780	Bacteria	noInfo	Bacteroidetes	Cytophagia	Cytophagales	Flammeovirgaceae	Nafulsella	WP_017732543.1	noNTD	WP_017732542.1	hypothetical protein	pT1	T1	NoTest	HHpred	5|5	No	A|T	-1	notest	noTest
GCF_001657575.1	Bacteroidales_bacterium_Barb4	1633200	Bacteria	noInfo	Bacteroidetes	Bacteroidia	Bacteroidales	noInfo	noInfo	WP_066237168.1	noNTD	WP_066237170.1	hypothetical protein	pT1	T1	NoTest	HHpred	5|5	No	A|T	88	notest	noTest
GCF_001657625.1	Bacteroidales_bacterium_Barb6	1633201	Bacteria	noInfo	Bacteroidetes	Bacteroidia	Bacteroidales	noInfo	noInfo	WP_082913905.1	noNTD	WP_066185444.1	hypothetical protein	pT1	T1	NoTest	HHpred	5|5	No	A|T	88	notest	noTest
GCF_000332155.1	Kamptonema_formosum_PCC_6407	402777	Bacteria	noInfo	Cyanobacteria	noInfo	Oscillatoriales	Microcoleaceae	Kamptonema	WP_007356720.1	noNTD	WP_007356721.1	MULTISPECIES: hypothetical protein	pT1	T1	NoTest	HHpred	2|2	No	A|T	-1	notest	noTest
GCF_003003725.1	filamentous_cyanobacterium_Phorm_6	2107706	Bacteria	noInfo	Cyanobacteria	noInfo	noInfo	noInfo	noInfo	WP_106331843.1	noNTD	WP_106331842.1	hypothetical protein	pT1	T1	NoTest	HHpred	5|5	No	A|T	0	notest	noTest
GCF_000172975.1	Dethiosulfovibrio_peptidovorans_DSM_11002	469381	Bacteria	noInfo	Synergistetes	Synergistia	Synergistales	Synergistaceae	Dethiosulfovibrio	WP_005659115.1	noNTD	WP_005659116.1	hypothetical protein	pT1	T1	NoTest	HHpred	5|5	No	A|T	-8	notest	noTest	WP_005659112.1
GCF_000964225.1	Acetobacter_syzygii_9H_2	1231343	Bacteria	noInfo	Proteobacteria	Alphaproteobacteria	Rhodospirillales	Acetobacteraceae	Acetobacter	WP_084597152.1	noNTD	WP_048854785.1	hypothetical protein	pT1	T1	NoTest	HHpred	5|5	No	A|T	-8	notest	noTest
GCF_004353185.1	Clostridium_cuniculi_1	2548455	Bacteria	noInfo	Firmicutes	Clostridia	Clostridiales	Clostridiaceae	Clostridium	WP_133014905.1	noNTD	WP_133014904.1	hypothetical protein	pT1	T1	NoTest	HHpred	5|5	No	A|T	-8	notest	noTest
GCF_900114285.1	Methylocapsa_palsarum_NE2	1612308	Bacteria	noInfo	Proteobacteria	Alphaproteobacteria	Rhizobiales	Beijerinckiaceae	Methylocapsa	WP_091681800.1	noNTD	WP_091681550.1	hypothetical protein	pT1	T1	NoTest	HHpred	5|5	No	A|T	12	notest	noTest
GCF_900116445.1	Paraburkholderia_aspalathi_LMG_27731	1324617	Bacteria	noInfo	Proteobacteria	Betaproteobacteria	Burkholderiales	Burkholderiaceae	Paraburkholderia	WP_093634701.1	noNTD	WP_093634700.1	hypothetical protein	pT1	T1	NoTest	HHpred	5|5	No	A|T	-32	notest	noTest
GCF_003719535.1	Massilia_aurea_CFS_1	373040	Bacteria	noInfo	Proteobacteria	Betaproteobacteria	Burkholderiales	Oxalobacteraceae	Massilia	WP_123070264.1	noNTD	WP_123070263.1	hypothetical protein	pT1	T1	NoTest	HHpred	5|5	No	A|T	58	notest	noTest
GCF_004089895.1	Kosakonia_cowanii_FBS_223	208223	Bacteria	noInfo	Proteobacteria	Gammaproteobacteria	Enterobacterales	Enterobacteriaceae	Kosakonia	WP_128481867.1	noNTD	WP_128481866.1	hypothetical protein	pT1	T1	NoTest	HHpred	5|5	No	A|T	2	notest	noTest
GCF_900111115.1	Giesbergeria_anulus_ATCC_35958	180197	Bacteria	noInfo	Proteobacteria	Betaproteobacteria	Burkholderiales	Comamonadaceae	Giesbergeria	WP_091458383.1	noNTD	WP_091458379.1	hypothetical protein	pT1	T1	NoTest	HHpred	5|5	No	A|T	0	notest	noTest
GCF_000381865.1	Moritella_marina_ATCC_15381_MP_1	1202962	Bacteria	noInfo	Proteobacteria	Gammaproteobacteria	Alteromonadales	Moritellaceae	Moritella	WP_019443286.1	noNTD	WP_019443285.1	hypothetical protein	pT1	T1	NoTest	HHpred	5|5	No	A|T	-8	notest	noTest
GCF_900114055.1	Thermoflavimicrobium_dichotomicum_DSM_44778	46223	Bacteria	noInfo	Firmicutes	Bacilli	Bacillales	Thermoactinomycetaceae	Thermoflavimicrobium	WP_093228231.1	noNTD	WP_093228230.1	hypothetical protein	pT1	T1	NoTest	HHpred	5|5	No	A|T	-17	notest	noTest
GCF_000757885.1	Paenibacillus_wynnii_DSM_18334	268407	Bacteria	noInfo	Firmicutes	Bacilli	Bacillales	Paenibacillaceae	Paenibacillus	WP_036647289.1	noNTD	WP_036647287.1	hypothetical protein	pT1	T1	NoTest	HHpred	5|5	No	A|T	-8	notest	noTest
GCF_900110165.1	Lihuaxuella_thermophila_DSM_46701	1173111	Bacteria	noInfo	Firmicutes	Bacilli	Bacillales	Thermoactinomycetaceae	Lihuaxuella	WP_089970750.1	noNTD	WP_089970752.1	hypothetical protein	pT1	T1	NoTest	HHpred	5|5	No	A|T	-1	notest	noTest
GCF_003148565.1	Tumebacillus_permanentifrigoris_DSM_18773	378543	Bacteria	noInfo	Firmicutes	Bacilli	Bacillales	Alicyclobacillaceae	Tumebacillus	WP_109687345.1	noNTD	WP_109687343.1	hypothetical protein	pT1	T1	NoTest	HHpred	3|3	No	A|T	1	notest	noTest
GCF_002865995.1	Paeniclostridium_sordellii_AM370	1505	Bacteria	noInfo	Firmicutes	Clostridia	Clostridiales	Peptostreptococcaceae	Paeniclostridium	WP_101508556.1	noNTD	WP_101508555.1	hypothetical protein	pT1	T1	NoTest	HHpred	5|5	No	A|T	-20	notest	noTest
GCF_003052125.1	Methanococcus_maripaludis_OS7mut1	39152	Archaea	noInfo	Euryarchaeota	Methanococci	Methanococcales	Methanococcaceae	Methanococcus	WP_119720879.1	noNTD	WP_119720880.1	hypothetical protein	pT1	T1	NoTest	HHpred	5|5	No	A|T	-8	notest	noTest
GCF_000423145.1	Helcococcus_sueciensis_DSM_17243	1121947	Bacteria	noInfo	Firmicutes	Tissierellia	Tissierellales	Peptoniphilaceae	Helcococcus	WP_027347501.1	noNTD	WP_051177368.1	hypothetical protein	pT1	T1	NoTest	HHpred	5|5	No	A|T	-8	notest	noTest
GCF_900100095.1	Lachnospiraceae_bacterium_C10	1520822	Bacteria	noInfo	Firmicutes	Clostridia	Clostridiales	Lachnospiraceae	noInfo	WP_090020120.1	noNTD	WP_090019920.1	hypothetical protein	pT1	T1	NoTest	HHpred	5|5	No	A|T	3	notest	noTest
GCF_003669055.1	bacterium_1XD21_70	2320103	Bacteria	noInfo	noInfo	noInfo	noInfo	noInfo	noInfo	WP_121705651.1	noNTD	WP_121705589.1	MULTISPECIES: hypothetical protein	pT1	T1	NoTest	HHpred	5|5	No	A|T	18	notest	noTest	WP_121705590.1
GCF_003885045.1	Clostridiaceae_bacterium_DSM_106076	2484868	Bacteria	noInfo	Firmicutes	Clostridia	Clostridiales	Clostridiaceae	noInfo	WP_125131089.1	noNTD	WP_125129852.1	hypothetical protein	pT1	T1	NoTest	HHpred	5|5	No	A|T	18	notest	noTest	WP_125129850.1
GCF_004026205.1	Staphylococcus_schleiferi_OT1_1	1295	Bacteria	noInfo	Firmicutes	Bacilli	Bacillales	Staphylococcaceae	Staphylococcus	WP_128382718.1	noNTD	WP_050331110.1	hypothetical protein	pT1	T1	NoTest	HHpred	5|5	No	A|T	0	notest	noTest
GCF_003577625.1	Staphylococcus_gallinarum_SNUC_1046	1293	Bacteria	noInfo	Firmicutes	Bacilli	Bacillales	Staphylococcaceae	Staphylococcus	WP_119626945.1	noNTD	WP_119626944.1	hypothetical protein	pT1	T1	NoTest	HHpred	5|5	No	A|T	0	notest	noTest
GCF_003641185.1	Lactobacillus_pentosus_DSM_20314	1589	Bacteria	noInfo	Firmicutes	Bacilli	Lactobacillales	Lactobacillaceae	Lactobacillus	WP_003638676.1	noNTD	WP_050338720.1	hypothetical protein	pT1	T1	NoTest	HHpred	5|5	No	A|T	2	notest	noTest
GCF_002583405.1	Lactobacillus_silagincola_IWT5	1714681	Bacteria	noInfo	Firmicutes	Bacilli	Lactobacillales	Lactobacillaceae	Lactobacillus	WP_098824345.1	noNTD	WP_098824343.1	hypothetical protein	pT1	T1	NoTest	HHpred	5|5	No	A|T	2	notest	noTest
GCF_003946245.1	Lactobacillus_cerevisiae_DSM_100836	1704076	Bacteria	noInfo	Firmicutes	Bacilli	Lactobacillales	Lactobacillaceae	Lactobacillus	WP_125583740.1	noNTD	WP_125583741.1	hypothetical protein	pT1	T1	NoTest	HHpred	5|5	No	A|T	65	notest	noTest
GCF_003603195.1	Erysipelotrichaceae_bacterium_AF19_24AC	2302976	Bacteria	noInfo	Firmicutes	Erysipelotrichia	Erysipelotrichales	Erysipelotrichaceae	noInfo	WP_120146687.1	noNTD	WP_120146688.1	hypothetical protein	pT1	T1	NoTest	HHpred	5|5	No	A|T	-11	notest	noTest
GCF_001434575.1	Lactobacillus_bifermentans_DSM_20003	1423726	Bacteria	noInfo	Firmicutes	Bacilli	Lactobacillales	Lactobacillaceae	Lactobacillus	WP_057903217.1	noNTD	WP_057903216.1	hypothetical protein	pT1	T1	NoTest	HHpred	5|5	No	A|T	-8	notest	noTest
GCF_000981525.1	Lactococcus_piscium_MKFS47	297352	Bacteria	noInfo	Firmicutes	Bacilli	Lactobacillales	Streptococcaceae	Lactococcus	WP_047916134.1	noNTD	WP_050703039.1	hypothetical protein	pT1	T1	NoTest	HHpred	5|5	No	A|T	2	notest	noTest
GCF_900230205.1	Alysiella_filiformis_DSM_16848	1120981	Bacteria	noInfo	Proteobacteria	Betaproteobacteria	Neisseriales	Neisseriaceae	Alysiella	WP_097113883.1	noNTD	WP_097113884.1	hypothetical protein	pT1	T1	NoTest	HHpred	5|5	No	A|T	5	notest	noTest
GCF_900111135.1	Granulicatella_balaenopterae_DSM_15827	137733	Bacteria	noInfo	Firmicutes	Bacilli	Lactobacillales	Carnobacteriaceae	Granulicatella	WP_089746062.1	noNTD	WP_089746061.1	hypothetical protein	pT1	T1	NoTest	HHpred	4|5	No	A|T	1	notest	noTest
GCF_000327395.1	Mycoplasma_feriruminatoris_G5847	1179777	Bacteria	noInfo	Tenericutes	Mollicutes	Mycoplasmatales	Mycoplasmataceae	Mycoplasma	WP_008363949.1	noNTD	WP_040538495.1	hypothetical protein	pT1	T1	NoTest	HHpred	4|5	No	A|T	2	notest	noTest
GCF_900489565.1	Mycoplasma_mycoides_subsp__capri_GM12	40477	Bacteria	noInfo	Tenericutes	Mollicutes	Mycoplasmatales	Mycoplasmataceae	Mycoplasma	WP_020862736.1	noNTD	WP_013729581.1	hypothetical protein	pT1	T1	NoTest	HHpred	4|5	No	A|T	2	notest	noTest
GCF_000875755.1	Mycoplasma_yeatsii_GM274B	743967	Bacteria	noInfo	Tenericutes	Mollicutes	Mycoplasmatales	Mycoplasmataceae	Mycoplasma	WP_042733379.1	noNTD	WP_042733650.1	hypothetical protein	pT1	T1	NoTest	HHpred	4|5	No	A|T	16	notest	noTest
GCF_000183365.1	Mycoplasma_leachii_PG50	880447	Bacteria	noInfo	Tenericutes	Mollicutes	Mycoplasmatales	Mycoplasmataceae	Mycoplasma	WP_013447796.1	noNTD	WP_013447797.1	MULTISPECIES: hypothetical protein	pT1	T1	NoTest	HHpred	4|5	No	A|T	2	notest	noTest
GCF_000089865.1	Mycoplasma_agalactiae_5632	2110	Bacteria	noInfo	Tenericutes	Mollicutes	Mycoplasmatales	Mycoplasmataceae	Mycoplasma	WP_013022262.1	noNTD	WP_013022263.1	hypothetical protein	pT1	T1	NoTest	HHpred	4|5	No	A|T	2	notest	noTest
GCF_000427425.1	Caldanaerobius_polysaccharolyticus_DSM_13641	935948	Bacteria	noInfo	Firmicutes	Clostridia	Thermoanaerobacterales	Thermoanaerobacteraceae	Caldanaerobius	WP_051585896.1	noNTD	WP_035172453.1	hypothetical protein	pT1	T1	NoTest	HHpred	5|5	No	A|T	-23	notest	noTest
GCF_900112905.1	Thermoanaerobacter_thermohydrosulfuricus_DSM_7021	1516	Bacteria	noInfo	Firmicutes	Clostridia	Thermoanaerobacterales	Thermoanaerobacteraceae	Thermoanaerobacter	WP_074665326.1	noNTD	WP_074665280.1	hypothetical protein	pT1	T1	NoTest	HHpred	5|5	No	A|T	-23	notest	noTest
GCF_900626135.1	Senegalia_massiliensis_SIT17	1720316	Bacteria	noInfo	Firmicutes	Clostridia	Clostridiales	Clostridiaceae	Senegalia	WP_130807632.1	noNTD	WP_130807631.1	hypothetical protein	pT1	T1	NoTest	HHpred	5|5	No	A|T	-8	notest	noTest
GCF_000948175.1	Bacillus_alveayuensis_24KAM51	279215	Bacteria	noInfo	Firmicutes	Bacilli	Bacillales	Bacillaceae	Bacillus	WP_052659579.1	noNTD	WP_044895947.1	hypothetical protein	pT1	T1	NoTest	HHpred	5|5	No	A|T	-17	notest	noTest
GCF_000632515.1	Parageobacillus_genomosp__1_NUB3621	1295642	Bacteria	noInfo	Firmicutes	Bacilli	Bacillales	Bacillaceae	Parageobacillus	WP_052351501.1	noNTD	WP_052351500.1	hypothetical protein	pT1	T1	NoTest	HHpred	5|5	No	A|T	-8	notest	noTest
GCF_002243515.1	Tumebacillus_algifaecis_THMBR28	1214604	Bacteria	noInfo	Firmicutes	Bacilli	Bacillales	Alicyclobacillaceae	Tumebacillus	WP_094238028.1	noNTD	WP_094238027.1	hypothetical protein	pT1	T1	NoTest	HHpred	5|5	No	A|T	-8	notest	noTest
GCF_000821065.1	Oceanobacillus_oncorhynchi_Oc5	545501	Bacteria	noInfo	Firmicutes	Bacilli	Bacillales	Bacillaceae	Oceanobacillus	WP_084612857.1	noNTD	WP_052484922.1	hypothetical protein	pT1	T1	NoTest	HHpred	5|5	No	A|T	2	notest	noTest
GCF_002233675.1	Paenibacillus_herberti_R33	1619309	Bacteria	noInfo	Firmicutes	Bacilli	Bacillales	Paenibacillaceae	Paenibacillus	WP_089524501.1	noNTD	WP_089522514.1	hypothetical protein	pT1	T1	NoTest	HHpred	5|5	No	A|T	-8	notest	noTest
GCF_001286805.1	Kallipyga_gabonensis_GM4	1686287	Bacteria	noInfo	Firmicutes	Tissierellia	noInfo	noInfo	Kallipyga	WP_053942361.1	noNTD	WP_053942360.1	hypothetical protein	pT1	T1	NoTest	HHpred	5|5	No	A|T	-1	notest	noTest
GCF_000246925.1	Peptoniphilus_rhinitidis_1_13	875454	Bacteria	noInfo	Firmicutes	Tissierellia	Tissierellales	Peptoniphilaceae	Peptoniphilus	WP_010242850.1	noNTD	WP_010242848.1	hypothetical protein	pT1	T1	NoTest	HHpred	5|5	No	A|T	4	notest	noTest	WP_010242852.1
GCF_003010495.1	Megasphaera_elsdenii_DSM_20460_ATCC_25940	1064535	Bacteria	noInfo	Firmicutes	Negativicutes	Veillonellales	Veillonellaceae	Megasphaera	WP_014015785.1	noNTD	WP_014015786.1	hypothetical protein	pT1	T1	NoTest	HHpred	4|4	No	A|T	-4	notest	noTest
GCF_003051085.1	Trichococcus_patagoniensis_DSM_18806	382641	Bacteria	noInfo	Firmicutes	Bacilli	Lactobacillales	Carnobacteriaceae	Trichococcus	WP_108031431.1	noNTD	WP_108031432.1	hypothetical protein	pT1	T1	NoTest	HHpred	5|5	No	A|T	4	notest	noTest
GCF_900111355.1	Isobaculum_melis_DSM_13760	142588	Bacteria	noInfo	Firmicutes	Bacilli	Lactobacillales	Carnobacteriaceae	Isobaculum	WP_092653001.1	noNTD	WP_092653003.1	hypothetical protein	pT1	T1	NoTest	HHpred	5|5	No	A|T	3	notest	noTest
GCF_000831645.3	Lactobacillus_heilongjiangensis_DSM_28069	1074467	Bacteria	noInfo	Firmicutes	Bacilli	Lactobacillales	Lactobacillaceae	Lactobacillus	WP_048698801.1	noNTD	WP_048698805.1	hypothetical protein	pT1	T1	NoTest	HHpred	5|5	No	A|T	-8	notest	noTest
GCF_002019695.1	_Bacillus__clarkii_DSM_8720	79879	Bacteria	noInfo	Firmicutes	Bacilli	Bacillales	Sporolactobacillaceae	noInfo	WP_078597103.1	noNTD	WP_078597102.1	hypothetical protein	pT1	T1	NoTest	HHpred	5|5	No	A|T	-1	notest	noTest
GCF_003019255.1	Staphylococcus_kloosii_ATCC_43959	29384	Bacteria	noInfo	Firmicutes	Bacilli	Bacillales	Staphylococcaceae	Staphylococcus	WP_103295454.1	noNTD	WP_103295453.1	hypothetical protein	pT1	T1	NoTest	HHpred	5|5	No	A|T	2	notest	noTest
GCF_000518205.1	Facklamia_sourekii_ATCC_700629	1408438	Bacteria	noInfo	Firmicutes	Bacilli	Lactobacillales	Aerococcaceae	Facklamia	WP_035420260.1	noNTD	WP_051444826.1	hypothetical protein	pT1	T1	NoTest	HHpred	5|5	No	A|T	-17	notest	noTest	WP_051444825.1
GCF_900450545.1	Exiguobacterium_aurantiacum_NCTC13163	33987	Bacteria	noInfo	Firmicutes	Bacilli	Bacillales	noInfo	Exiguobacterium	WP_029334944.1	noNTD	WP_029334945.1	hypothetical protein	pT1	T1	NoTest	HHpred	5|5	No	A|T	12	notest	noTest
GCF_000763125.1	Exiguobacterium_mexicanum_HUD	340146	Bacteria	noInfo	Firmicutes	Bacilli	Bacillales	noInfo	Exiguobacterium	WP_034777678.1	noNTD	WP_034777677.1	hypothetical protein	pT1	T1	NoTest	HHpred	5|5	No	A|T	12	notest	noTest
GCF_000021265.1	Ureaplasma_urealyticum_serovar_10_str__ATCC_33699	565575	Bacteria	noInfo	Tenericutes	Mollicutes	Mycoplasmatales	Mycoplasmataceae	Ureaplasma	WP_012560211.1	noNTD	WP_012560178.1	hypothetical protein	pT1	T1	NoTest	HHpred	5|5	No	A|T	7	notest	noTest
GCF_003953005.1	Ureaplasma_parvum_serovar_3_OMC_P162	38504	Bacteria	noInfo	Tenericutes	Mollicutes	Mycoplasmatales	Mycoplasmataceae	Ureaplasma	WP_006689239.1	noNTD	WP_088437605.1	hypothetical protein	pT1	T1	NoTest	HHpred	5|5	No	A|T	7	notest	noTest
GCF_000307225.1	Anaerococcus_vaginalis_PH9	33037	Bacteria	noInfo	Firmicutes	Tissierellia	Tissierellales	Peptoniphilaceae	Anaerococcus	WP_010248288.1	noNTD	WP_019115682.1	hypothetical protein	pT1	T1	NoTest	HHpred	5|5	No	A|T	1	notest	noTest
GCF_000758865.1	Tissierellia_bacterium_S5_A11	1230730	Bacteria	noInfo	Firmicutes	Tissierellia	noInfo	noInfo	noInfo	WP_010248288.1	noNTD	WP_034440537.1	hypothetical protein	pT1	T1	NoTest	HHpred	5|5	No	A|T	1	notest	noTest
GCF_000022565.1	Acidobacterium_capsulatum_ATCC_51196	240015	Bacteria	noInfo	Acidobacteria	Acidobacteriia	Acidobacteriales	Acidobacteriaceae	Acidobacterium	WP_041839411.1	noNTD	WP_052294743.1	hypothetical protein	pT1	T1	NoTest	HHpred	5|5	No	A|T	67	notest	noTest
GCF_900637635.1	Legionella_jordanis_NCTC11533	456	Bacteria	noInfo	Proteobacteria	Gammaproteobacteria	Legionellales	Legionellaceae	Legionella	WP_058472244.1	noNTD	WP_058472243.1	MULTISPECIES: hypothetical protein	pT1	T1	NoTest	HHpred	5|5	No	A|T	28	notest	noTest
GCF_003131205.1	Occallatibacter_savannae_AB23	1002691	Bacteria	noInfo	Acidobacteria	Acidobacteriia	Acidobacteriales	Acidobacteriaceae	Occallatibacter	WP_109485034.1	noNTD	WP_109485033.1	hypothetical protein	pT1	T1	NoTest	HHpred	5|5	No	A|T	-8	notest	noTest	WP_109485035.1
GCF_003096415.1	Victivallis_vadensis_DSM_14823	172901	Bacteria	noInfo	Lentisphaerae	Lentisphaeria	Victivallales	Victivallaceae	Victivallis	WP_116885967.1	noNTD	WP_116885965.1	hypothetical protein	pT1	T1	NoTest	HHpred	5|5	No	A|T	-17	notest	noTest
GCF_000974785.1	Flavihumibacter_petaseus_NBRC_106054	1220578	Bacteria	noInfo	Bacteroidetes	Chitinophagia	Chitinophagales	Chitinophagaceae	Flavihumibacter	WP_046370583.1	noNTD	WP_046370582.1	hypothetical protein	pT1	T1	NoTest	HHpred	5|5	No	A|T	-8	notest	noTest
GCF_000346485.2	Scytonema_hofmannii_PCC_7110	128403	Bacteria	noInfo	Cyanobacteria	noInfo	Nostocales	Scytonemataceae	Scytonema	WP_017742258.1	noNTD	WP_017742257.1	hypothetical protein	pT1	T1	NoTest	HHpred	5|5	No	A|T	-11	notest	noTest	WP_017742259.1
GCF_003991905.1	Calothrix_desertica_PCC_7102	232991	Bacteria	noInfo	Cyanobacteria	noInfo	Nostocales	Rivulariaceae	Calothrix	WP_127081302.1	noNTD	WP_127081585.1	hypothetical protein	pT1	T1	NoTest	HHpred	5|5	No	A|T	49	notest	noTest
GCF_000317475.1	Oscillatoria_nigro_viridis_PCC_7112	179408	Bacteria	noInfo	Cyanobacteria	noInfo	Oscillatoriales	Oscillatoriaceae	Oscillatoria	WP_015178106.1	noNTD	WP_015178107.1	hypothetical protein	pT1	T1	NoTest	HHpred	5|5	No	A|T	-20	notest	noTest	WP_041623368.1
GCF_000332155.1	Kamptonema_formosum_PCC_6407	402777	Bacteria	noInfo	Cyanobacteria	noInfo	Oscillatoriales	Microcoleaceae	Kamptonema	WP_007358049.1	noNTD	WP_007358048.1	MULTISPECIES: hypothetical protein	pT1	T1	NoTest	HHpred	5|5	No	A|T	-23	notest	noTest	WP_007358051.1
GCF_001904725.1	Phormidium_ambiguum_IAM_M_71	454136	Bacteria	noInfo	Cyanobacteria	noInfo	Oscillatoriales	Oscillatoriaceae	Phormidium	WP_073596578.1	noNTD	WP_073596579.1	hypothetical protein	pT1	T1	NoTest	HHpred	5|5	No	A|T	-20	notest	noTest	WP_073596608.1
GCF_000332155.1	Kamptonema_formosum_PCC_6407	402777	Bacteria	noInfo	Cyanobacteria	noInfo	Oscillatoriales	Microcoleaceae	Kamptonema	WP_007353925.1	Other	WP_007353924.1	MULTISPECIES: hypothetical protein	pT1	T1	NoTest	HHpred	5|5	No	A|T	-26	notest	noTest
GCF_000317475.1	Oscillatoria_nigro_viridis_PCC_7112	179408	Bacteria	noInfo	Cyanobacteria	noInfo	Oscillatoriales	Oscillatoriaceae	Oscillatoria	WP_051041569.1	Other	WP_015174172.1	hypothetical protein	pT1	T1	NoTest	HHpred	5|5	No	A|T	-26	notest	noTest
GCF_003367075.1	Cylindrospermopsis_raciborskii_Cr2010	2108055	Bacteria	noInfo	Cyanobacteria	noInfo	Nostocales	Aphanizomenonaceae	Cylindrospermopsis	WP_115539005.1	noNTD	WP_006277255.1	hypothetical protein	pT1	T1	NoTest	HHpred	5|5	No	A|T	-17	notest	noTest
GCF_003003615.1	filamentous_cyanobacterium_CCP2	2107700	Bacteria	noInfo	Cyanobacteria	noInfo	noInfo	noInfo	noInfo	WP_106173588.1	noNTD	WP_106173594.1	hypothetical protein	pT1	T1	NoTest	HHpred	5|5	No	A|T	34	notest	noTest
GCF_002368155.1	Nostoc_carneum_NIES_2107	1973483	Bacteria	noInfo	Cyanobacteria	noInfo	Nostocales	Nostocaceae	Nostoc	WP_096730769.1	noNTD	WP_096732144.1	hypothetical protein	pT1	T1	NoTest	HHpred	5|5	No	A|T	10	notest	noTest
GCF_003443655.1	Nostoc_sphaeroides_Kutzing_En	446679	Bacteria	noInfo	Cyanobacteria	noInfo	Nostocales	Nostocaceae	Nostoc	WP_118162641.1	noNTD	WP_118171064.1	hypothetical protein	pT1	T1	NoTest	HHpred	5|5	No	A|T	10	notest	noTest
GCF_000023125.1	Dyadobacter_fermentans_DSM_18053	471854	Bacteria	noInfo	Bacteroidetes	Cytophagia	Cytophagales	Cytophagaceae	Dyadobacter	WP_015810302.1	noNTD	WP_015810301.1	hypothetical protein	pT1	T1	NoTest	HHpred	5|5	No	A|T	-1	notest	noTest
GCF_004362715.1	Pedobacter_metabolipauper_DSM_19035	425513	Bacteria	noInfo	Bacteroidetes	Sphingobacteriia	Sphingobacteriales	Sphingobacteriaceae	Pedobacter	WP_133574372.1	noNTD	WP_133574373.1	hypothetical protein	pT1	T1	NoTest	HHpred	5|5	No	A|T	-13	notest	noTest
GCF_900115055.1	Chryseobacterium_oleae_DSM_25575	491207	Bacteria	noInfo	Bacteroidetes	Flavobacteriia	Flavobacteriales	Flavobacteriaceae	Chryseobacterium	WP_090023811.1	noNTD	WP_090023812.1	hypothetical protein	pT1	T1	NoTest	HHpred	5|5	No	A|T	-8	notest	noTest
GCF_900114265.1	Flaviramulus_basaltis_DSM_18180	369401	Bacteria	noInfo	Bacteroidetes	Flavobacteriia	Flavobacteriales	Flavobacteriaceae	Flaviramulus	WP_072400513.1	noNTD	WP_072400512.1	hypothetical protein	pT1	T1	NoTest	HHpred	5|5	No	A|T	-8	notest	noTest
GCF_900113805.1	Chryseobacterium_frigidisoli_DSM_26000	1125876	Bacteria	noInfo	Bacteroidetes	Flavobacteriia	Flavobacteriales	Flavobacteriaceae	Chryseobacterium	WP_090080310.1	noNTD	WP_090080309.1	hypothetical protein	pT1	T1	NoTest	HHpred	5|5	No	A|T	5	notest	noTest
GCF_003710935.1	Brevibacillus_gelatini_DSM_100115	1655277	Bacteria	noInfo	Firmicutes	Bacilli	Bacillales	Paenibacillaceae	Brevibacillus	WP_122906661.1	noNTD	WP_122906662.1	hypothetical protein	pT1	T1	NoTest	HHpred	5|5	No	A|T	-8	notest	noTest
GCF_000024205.1	Desulfofarcimen_acetoxidans_DSM_771	485916	Bacteria	noInfo	Firmicutes	Clostridia	Clostridiales	Peptococcaceae	Desulfofarcimen	WP_083773501.1	noNTD	WP_015759279.1	hypothetical protein	pT1	T1	NoTest	HHpred	5|5	No	A|T	-23	notest	noTest
GCF_002200855.1	Lysinibacillus_massiliensis_4400831___CIP_108448___CCUG_49529	1211035	Bacteria	noInfo	Firmicutes	Bacilli	Bacillales	Bacillaceae	Lysinibacillus	WP_036177549.1	noNTD	WP_052126195.1	hypothetical protein	pT1	T1	NoTest	HHpred	5|5	No	A|T	-26	notest	noTest
GCF_002078975.2	Lactococcus_lactis_subsp__lactis_UC06	1360	Bacteria	noInfo	Firmicutes	Bacilli	Lactobacillales	Streptococcaceae	Lactococcus	WP_081213652.1	noNTD	WP_128062375.1	hypothetical protein	pT1	T1	NoTest	HHpred	5|5	No	A|T	62	notest	noTest
GCF_004296775.1	Marinilabiliaceae_bacterium_JC017	2234116	Bacteria	noInfo	Bacteroidetes	Bacteroidia	Marinilabiliales	Marinilabiliaceae	noInfo	WP_130642892.1	noNTD	WP_130642893.1	hypothetical protein	pT1	T1	NoTest	HHpred	5|5	No	A|T	-8	notest	noTest
GCF_003991565.1	Butyricimonas_faecalis_H184	2093856	Bacteria	noInfo	Bacteroidetes	Bacteroidia	Bacteroidales	Odoribacteraceae	Butyricimonas	WP_106625197.1	noNTD	WP_106624130.1	MULTISPECIES: hypothetical protein	pT1	T1	NoTest	HHpred	5|5	No	A|T	84	notest	noTest
GCF_000613945.1	Prevotella_falsenii_DSM_22864___JCM_15124	1122983	Bacteria	noInfo	Bacteroidetes	Bacteroidia	Bacteroidales	Prevotellaceae	Prevotella	WP_036885121.1	noNTD	WP_024998564.1	hypothetical protein	pT1	T1	NoTest	HHpred	5|5	No	A|T	2	notest	noTest
GCF_003001695.1	Muricauda_pacifica_DSM_25027	1080225	Bacteria	noInfo	Bacteroidetes	Flavobacteriia	Flavobacteriales	Flavobacteriaceae	Muricauda	WP_106143626.1	noNTD	WP_106143627.1	hypothetical protein	pT1	T1	NoTest	HHpred	5|5	No	A|T	2	notest	noTest
GCF_003259335.1	Chitinophaga_skermanii_DSM_23857	331697	Bacteria	noInfo	Bacteroidetes	Chitinophagia	Chitinophagales	Chitinophagaceae	Chitinophaga	WP_111597956.1	noNTD	WP_111597957.1	hypothetical protein	pT1	T1	NoTest	HHpred	5|5	No	A|T	-8	notest	noTest
GCF_000430825.1	Chryseobacterium_daeguense_DSM_19388	1121286	Bacteria	noInfo	Bacteroidetes	Flavobacteriia	Flavobacteriales	Flavobacteriaceae	Chryseobacterium	WP_027380522.1	noNTD	WP_027380523.1	hypothetical protein	pT1	T1	NoTest	HHpred	5|5	No	A|T	-8	notest	noTest	WP_027380521.1
GCF_001831475.1	Flavobacterium_crassostreae_LPB0076	1763534	Bacteria	noInfo	Bacteroidetes	Flavobacteriia	Flavobacteriales	Flavobacteriaceae	Flavobacterium	WP_078055329.1	noNTD	WP_066337141.1	hypothetical protein	pT1	T1	NoTest	HHpred	5|5	No	A|T	-8	notest	noTest
GCF_003293845.1	Flavobacterium_tibetense_YH5	2233533	Bacteria	noInfo	Bacteroidetes	Flavobacteriia	Flavobacteriales	Flavobacteriaceae	Flavobacterium	WP_113988438.1	noNTD	WP_113988437.1	hypothetical protein	pT1	T1	NoTest	HHpred	5|5	No	A|T	-8	notest	noTest
GCF_900099995.1	Winogradskyella_thalassocola_DSM_15363	262004	Bacteria	noInfo	Bacteroidetes	Flavobacteriia	Flavobacteriales	Flavobacteriaceae	Winogradskyella	WP_092468437.1	noNTD	WP_087490843.1	MULTISPECIES: hypothetical protein	pT1	T1	NoTest	HHpred	5|5	No	A|T	-8	notest	noTest
GCF_000016645.1	Flavobacterium_johnsoniae_UW101__UW101__ATCC_17061_	376686	Bacteria	noInfo	Bacteroidetes	Flavobacteriia	Flavobacteriales	Flavobacteriaceae	Flavobacterium	WP_012023008.1	noNTD	WP_012023009.1	hypothetical protein	pT1	T1	NoTest	HHpred	5|5	No	A|T	-1	notest	noTest	WP_044047501.1
GCF_002797535.1	Chryseobacterium_geocarposphaerae_DSM_27617	1416776	Bacteria	noInfo	Bacteroidetes	Flavobacteriia	Flavobacteriales	Flavobacteriaceae	Chryseobacterium	WP_100377045.1	noNTD	WP_100376784.1	hypothetical protein	pT1	T1	NoTest	HHpred	5|5	No	A|T	-23	notest	noTest
GCF_900101885.1	Dyadobacter_soli_DSM_25329	659014	Bacteria	noInfo	Bacteroidetes	Cytophagia	Cytophagales	Cytophagaceae	Dyadobacter	WP_090150245.1	noNTD	WP_090150248.1	hypothetical protein	pT1	T1	NoTest	HHpred	5|5	No	A|T	-4	notest	noTest
GCF_003399575.2	Vibrio_anguillarum_J360	55601	Bacteria	noInfo	Proteobacteria	Gammaproteobacteria	Vibrionales	Vibrionaceae	Vibrio	WP_019281930.1	noNTD	WP_019281931.1	hypothetical protein	pT1	T1	NoTest	HHpred	5|5	No	A|T	2	notest	noTest
GCF_004216655.1	Phyllobacterium_myrsinacearum_DSM_5893	28101	Bacteria	noInfo	Proteobacteria	Alphaproteobacteria	Rhizobiales	Phyllobacteriaceae	Phyllobacterium	WP_130270878.1	noNTD	WP_130270880.1	hypothetical protein	pT1	T1	NoTest	HHpred	5|5	No	A|T	-32	notest	noTest
GCF_000304595.1	Bradyrhizobium_lupini_HPC_L_	1229491	Bacteria	noInfo	Proteobacteria	Alphaproteobacteria	Rhizobiales	Bradyrhizobiaceae	Bradyrhizobium	WP_006699663.1	noNTD	WP_006699662.1	hypothetical protein	pT1	T1	NoTest	HHpred	5|5	No	A|T	-4	notest	noTest
GCF_003007715.1	Marinobacter_shengliensis_SL013A34A2	1389223	Bacteria	noInfo	Proteobacteria	Gammaproteobacteria	Alteromonadales	Alteromonadaceae	Marinobacter	WP_106693810.1	noNTD	WP_106693809.1	hypothetical protein	pT1	T1	NoTest	HHpred	5|5	No	A|T	4	notest	noTest
GCF_002119505.2	Vibrio_alginolyticus_K01M1	663	Bacteria	noInfo	Proteobacteria	Gammaproteobacteria	Vibrionales	Vibrionaceae	Vibrio	WP_062853951.1	noNTD	WP_062853952.1	MULTISPECIES: hypothetical protein	pT1	T1	NoTest	HHpred	5|5	No	A|T	4	notest	noTest
GCF_900162645.1	Vibrio_palustris_CECT_9027	1918946	Bacteria	noInfo	Proteobacteria	Gammaproteobacteria	Vibrionales	Vibrionaceae	Vibrio	WP_077311932.1	noNTD	WP_077311930.1	hypothetical protein	pT1	T1	NoTest	HHpred	5|5	No	A|T	4	notest	noTest
GCF_000723505.1	Mucinivorans_hirudinis	1433126	Bacteria	noInfo	Bacteroidetes	Bacteroidia	Bacteroidales	Rikenellaceae	Mucinivorans	WP_038657554.1	noNTD	WP_038655238.1	hypothetical protein	pT1	T1	NoTest	HHpred	5|5	No	A|T	-32	notest	noTest
GCF_003467165.1	Bacteroides_plebeius_AM43_9BH	310297	Bacteria	noInfo	Bacteroidetes	Bacteroidia	Bacteroidales	Bacteroidaceae	Bacteroides	WP_118028116.1	noNTD	WP_118028115.1	hypothetical protein	pT1	T1	BTB_POZ superfamily_NeuB_NnaB superfamily	CDD	5|5	No	A|T	-32	notest	noTest	WP_118028117.1
GCF_004349605.1	Bacteroides_massiliensis_C80	204516	Bacteria	noInfo	Bacteroidetes	Bacteroidia	Bacteroidales	Bacteroidaceae	Bacteroides	WP_004293873.1	noNTD	WP_004293874.1	MULTISPECIES: hypothetical protein	pT1	T1	NoTest	HHpred	5|5	No	A|T	-32	notest	noTest
GCF_000300975.2	Herbaspirillum_frisingense_GSF30	864073	Bacteria	noInfo	Proteobacteria	Betaproteobacteria	Burkholderiales	Oxalobacteraceae	Herbaspirillum	WP_006465652.1	HTH	WP_006465653.1	hypothetical protein	pT2	T2	NoTest	HHpred	5|5	No	T|A	-1	Toxic	NotPhage
GCF_001434275.1	Lactobacillus_mindensis_DSM_14500	1423770	Bacteria	noInfo	Firmicutes	Bacilli	Lactobacillales	Lactobacillaceae	Lactobacillus	WP_083477790.1	HTH	WP_083477791.1	type II toxin-antitoxin system MqsR family toxin	pT2	T2	MqsR superfamily	CDD	4|5	No	T|A	-14	notest	noTest
GCF_002706745.1	Lactobacillus_farciminis_KCTC_3681___DSM_20184	936140	Bacteria	noInfo	Firmicutes	Bacilli	Lactobacillales	Lactobacillaceae	Lactobacillus	WP_010020952.1	HTH	WP_081454135.1	type II toxin-antitoxin system MqsR family toxin	pT2	T2	MqsR superfamily	CDD	4|5	No	T|A	12	notest	noTest
GCF_001434255.1	Lactobacillus_diolivorans_DSM_14421	1423739	Bacteria	noInfo	Firmicutes	Bacilli	Lactobacillales	Lactobacillaceae	Lactobacillus	WP_083484896.1	HTH	WP_057864036.1	type II toxin-antitoxin system MqsR family toxin	pT2	T2	MqsR superfamily	CDD	3|5	No	T|A	9	notest	noTest
GCF_001434225.1	Lactobacillus_nagelii_DSM_13675	1122150	Bacteria	noInfo	Firmicutes	Bacilli	Lactobacillales	Lactobacillaceae	Lactobacillus	WP_057886319.1	HTH	WP_083478537.1	type II toxin-antitoxin system MqsR family toxin	pT2	T2	MqsR superfamily	CDD	3|5	No	T|A	-20	notest	noTest
GCF_003641185.1	Lactobacillus_pentosus_DSM_20314	1589	Bacteria	noInfo	Firmicutes	Bacilli	Lactobacillales	Lactobacillaceae	Lactobacillus	WP_082230350.1	HTH	WP_050340373.1	type II toxin-antitoxin system MqsR family toxin	pT2	T2	MqsR superfamily	CDD	3|5	No	T|A	22	notest	noTest
GCF_000498955.2	Lactobacillus_fabifermentans_DSM_21115	1413187	Bacteria	noInfo	Firmicutes	Bacilli	Lactobacillales	Lactobacillaceae	Lactobacillus	WP_081754384.1	HTH	WP_081754383.1	type II toxin-antitoxin system MqsR family toxin	pT2	T2	MqsR superfamily	CDD	3|5	No	T|A	17	notest	noTest
GCF_900107535.1	Pedobacter_hartonius_DSM_19033	425514	Bacteria	noInfo	Bacteroidetes	Sphingobacteriia	Sphingobacteriales	Sphingobacteriaceae	Pedobacter	WP_090558226.1	HTH	WP_090558224.1	hypothetical protein	pT2	T2	NoTest	HHpred	5|5	No	T|A	-44	notest	noTest
GCF_003996965.1	Flavobacterium_cupreum_CCM_8825	2133766	Bacteria	noInfo	Bacteroidetes	Flavobacteriia	Flavobacteriales	Flavobacteriaceae	Flavobacterium	WP_127339451.1	HTH	WP_127339452.1	toxin	pT2	T2	NoTest	HHpred	5|5	No	T|A	7	notest	noTest
GCF_900128905.1	Bacteroides_luti_DSM_26991	1297750	Bacteria	noInfo	Bacteroidetes	Bacteroidia	Bacteroidales	Bacteroidaceae	Bacteroides	WP_083547600.1	HTH	WP_073400063.1	type II toxin-antitoxin system MqsR family toxin	pT2	T2	MqsR superfamily	CDD	5|5	No	T|A	13	notest	noTest
GCF_003833095.1	Muribaculaceae_bacterium_Isolate_114__HZI_	2486475	Bacteria	noInfo	Bacteroidetes	Bacteroidia	Bacteroidales	Muribaculaceae	noInfo	WP_123549285.1	HTH	WP_123549286.1	MULTISPECIES: type II toxin-antitoxin system MqsR family toxin	pT2	T2	NoTest	HHpred	5|5	No	T|A	3	notest	noTest
GCF_003762745.1	Muribaculaceae_bacterium_Isolate_105__HZI_	2486472	Bacteria	noInfo	Bacteroidetes	Bacteroidia	Bacteroidales	Muribaculaceae	noInfo	WP_123549285.1	HTH	WP_123549286.1	MULTISPECIES: type II toxin-antitoxin system MqsR family toxin	pT2	T2	NoTest	HHpred	5|5	No	T|A	3	notest	noTest
GCF_003762605.1	Muribaculaceae_bacterium_Isolate_042__Harlan_	2486462	Bacteria	noInfo	Bacteroidetes	Bacteroidia	Bacteroidales	Muribaculaceae	noInfo	WP_123477090.1	HTH	WP_123477088.1	MULTISPECIES: type II toxin-antitoxin system MqsR family toxin	pT2	T2	NoTest	HHpred	5|5	No	T|A	3	notest	noTest
GCF_004102905.1	Muribaculaceae_bacterium_Isolate_007__NCI_	2489217	Bacteria	noInfo	Bacteroidetes	Bacteroidia	Bacteroidales	Muribaculaceae	noInfo	WP_123612720.1	HTH	WP_123549286.1	MULTISPECIES: type II toxin-antitoxin system MqsR family toxin	pT2	T2	NoTest	HHpred	5|5	No	T|A	3	notest	noTest
GCF_003762695.1	Muribaculaceae_bacterium_Isolate_100__HZI_	2486469	Bacteria	noInfo	Bacteroidetes	Bacteroidia	Bacteroidales	Muribaculaceae	noInfo	WP_123612720.1	HTH	WP_123549286.1	MULTISPECIES: type II toxin-antitoxin system MqsR family toxin	pT2	T2	NoTest	HHpred	5|5	No	T|A	3	notest	noTest
GCF_004102775.1	Muribaculaceae_bacterium_Isolate_001__NCI_	2489214	Bacteria	noInfo	Bacteroidetes	Bacteroidia	Bacteroidales	Muribaculaceae	noInfo	WP_123612720.1	HTH	WP_123549286.1	MULTISPECIES: type II toxin-antitoxin system MqsR family toxin	pT2	T2	NoTest	HHpred	5|5	No	T|A	3	notest	noTest
GCF_900112985.1	Pedobacter_antarcticus_ATCC_51969	34086	Bacteria	noInfo	Bacteroidetes	Sphingobacteriia	Sphingobacteriales	Sphingobacteriaceae	Pedobacter	WP_037442899.1	HTH	WP_051760089.1	hypothetical protein	pT2	T2	NoTest	HHpred	5|5	No	T|A	-4	notest	noTest
GCF_001652725.1	Pedobacter_psychrophilus_CCM_8644	1826909	Bacteria	noInfo	Bacteroidetes	Sphingobacteriia	Sphingobacteriales	Sphingobacteriaceae	Pedobacter	WP_068820996.1	HTH	WP_082911279.1	toxin	pT2	T2	NoTest	HHpred	5|5	No	T|A	2	notest	noTest
GCF_003002015.1	Pontibacter_ummariensis_NKM1	1610492	Bacteria	noInfo	Bacteroidetes	Cytophagia	Cytophagales	Hymenobacteraceae	Pontibacter	WP_089320877.1	HTH	WP_089320878.1	toxin	pT2	T2	NoTest	HHpred	5|5	No	T|A	9	notest	noTest
GCF_000023125.1	Dyadobacter_fermentans_DSM_18053	471854	Bacteria	noInfo	Bacteroidetes	Cytophagia	Cytophagales	Cytophagaceae	Dyadobacter	WP_015814760.1	HTH	WP_015814761.1	hypothetical protein	pT2	T2	NoTest	HHpred	5|5	No	T|A	-4	notest	noTest	WP_015814759.1
GCF_900109895.1	bacterium_A37T11	1855384	Bacteria	noInfo	noInfo	noInfo	noInfo	noInfo	noInfo	WP_092394420.1	HTH	WP_092394416.1	toxin	pT2	T2	NoTest	HHpred	5|5	No	T|A	-4	notest	noTest
GCF_900109365.1	Parapedobacter_koreensis_Jip14	332977	Bacteria	noInfo	Bacteroidetes	Sphingobacteriia	Sphingobacteriales	Sphingobacteriaceae	Parapedobacter	WP_090601998.1	HTH	WP_090602000.1	hypothetical protein	pT2	T2	NoTest	HHpred	5|5	No	T|A	-4	notest	noTest
GCF_900168055.1	Parapedobacter_luteus_DSM_22899	623280	Bacteria	noInfo	Bacteroidetes	Sphingobacteriia	Sphingobacteriales	Sphingobacteriaceae	Parapedobacter	WP_079716073.1	HTH	WP_079716074.1	toxin	pT2	T2	NoTest	HHpred	5|5	No	T|A	-4	notest	noTest
GCF_002934635.1	Parapedobacter_indicus_RK1	1477437	Bacteria	noInfo	Bacteroidetes	Sphingobacteriia	Sphingobacteriales	Sphingobacteriaceae	Parapedobacter	WP_090632448.1	HTH	WP_090632451.1	toxin	pT2	T2	NoTest	HHpred	5|5	No	T|A	-4	notest	noTest
GCF_900489835.1	Aequorivita_antarctica_type_strain__CIP107457	153266	Bacteria	noInfo	Bacteroidetes	Flavobacteriia	Flavobacteriales	Flavobacteriaceae	Aequorivita	WP_111844383.1	HTH	WP_111844384.1	type II toxin-antitoxin system MqsR family toxin	pT2	T2	MqsR superfamily	CDD	5|5	No	T|A	-4	notest	noTest	WP_111844382.1
GCF_900095495.1	Bacteroides_ovatus_V975	1379690	Bacteria	noInfo	Bacteroidetes	Bacteroidia	Bacteroidales	Bacteroidaceae	Bacteroides	WP_004296179.1	HTH	WP_004296180.1	MULTISPECIES: type II toxin-antitoxin system MqsR family toxin	pT2	T2	MqsR superfamily	CDD	5|5	No	T|A	5	notest	noTest
GCF_000427365.1	Rikenella_microfusus_DSM_15922	880526	Bacteria	noInfo	Bacteroidetes	Bacteroidia	Bacteroidales	Rikenellaceae	Rikenella	WP_027290490.1	HTH	WP_027290491.1	hypothetical protein	pT2	T2	NoTest	HHpred	5|5	No	T|A	4	notest	noTest
GCF_900119285.1	Prevotellaceae_bacterium_HUN156	1520830	Bacteria	noInfo	Bacteroidetes	Bacteroidia	Bacteroidales	Prevotellaceae	noInfo	WP_072288827.1	HTH	WP_072288826.1	toxin	pT2	T2	NoTest	HHpred	5|5	No	T|A	2	notest	noTest	WP_072288828.1
GCF_000403195.1	Bacteroides_sartorii_dnLKV3	671267	Bacteria	noInfo	Bacteroidetes	Bacteroidia	Bacteroidales	Bacteroidaceae	Bacteroides	WP_016276847.1	HTH	WP_016276848.1	hypothetical protein	pT2	T2	NoTest	HHpred	5|5	No	T|A	2	notest	noTest
GCF_003762615.1	Muribaculaceae_bacterium_Isolate_037__Harlan_	2486461	Bacteria	noInfo	Bacteroidetes	Bacteroidia	Bacteroidales	Muribaculaceae	noInfo	WP_123484615.1	HTH	WP_123484616.1	MULTISPECIES: type II toxin-antitoxin system MqsR family toxin	pT2	T2	MqsR superfamily	CDD	5|5	No	T|A	-11	notest	noTest	WP_123484614.1
GCF_001546595.1	Prevotella_corporis_MJR7716	28128	Bacteria	noInfo	Bacteroidetes	Bacteroidia	Bacteroidales	Prevotellaceae	Prevotella	WP_060941226.1	HTH	WP_060941227.1	hypothetical protein	pT2	T2	NoTest	HHpred	5|5	No	T|A	-4	notest	noTest
GCF_000426565.1	Prevotella_albensis_DSM_11370___JCM_12258	1122978	Bacteria	noInfo	Bacteroidetes	Bacteroidia	Bacteroidales	Prevotellaceae	Prevotella	WP_024990420.1	HTH	WP_024990419.1	type II toxin-antitoxin system MqsR family toxin	pT2	T2	MqsR superfamily	CDD	5|5	No	T|A	7	notest	noTest
GCF_003467005.1	Bacteroides_intestinalis_AM43_4	329854	Bacteria	noInfo	Bacteroidetes	Bacteroidia	Bacteroidales	Bacteroidaceae	Bacteroides	WP_118421357.1	HTH	WP_022392016.1	type II toxin-antitoxin system MqsR family toxin	pT2	T2	NoTest	HHpred	5|5	No	T|A	-4	notest	noTest
GCF_003463365.1	Bacteroides_stercorirosoris_OF03_9BH	871324	Bacteria	noInfo	Bacteroidetes	Bacteroidia	Bacteroidales	Bacteroidaceae	Bacteroides	WP_117986278.1	HTH	WP_117986279.1	toxin	pT2	T2	NoTest	HHpred	5|5	No	T|A	-4	notest	noTest
GCF_900104585.1	Bacteroides_ihuae_Marseille_P2824	1852362	Bacteria	noInfo	Bacteroidetes	Bacteroidia	Bacteroidales	Bacteroidaceae	Bacteroides	WP_071145381.1	HTH	WP_071145856.1	type II toxin-antitoxin system MqsR family toxin	pT2	T2	MqsR superfamily	CDD	5|5	No	T|A	2	notest	noTest
GCF_000428125.1	Bacteroides_graminisolvens_DSM_19988___JCM_15093	1121097	Bacteria	noInfo	Bacteroidetes	Bacteroidia	Bacteroidales	Bacteroidaceae	Bacteroides	WP_024996310.1	HTH	WP_024996309.1	type II toxin-antitoxin system MqsR family toxin	pT2	T2	NoTest	HHpred	5|5	No	T|A	-4	notest	noTest
GCF_900128495.1	Bacteroides_ilei_Marseille_P3208	1907658	Bacteria	noInfo	Bacteroidetes	Bacteroidia	Bacteroidales	Bacteroidaceae	Bacteroides	WP_083580568.1	HTH	WP_072530973.1	toxin	pT2	T2	NoTest	HHpred	5|5	No	T|A	9	notest	noTest
GCF_000425585.1	Terrimonas_ferruginea_DSM_30193	1123356	Bacteria	noInfo	Bacteroidetes	Chitinophagia	Chitinophagales	Chitinophagaceae	Terrimonas	WP_028789015.1	HTH	WP_028789014.1	hypothetical protein	pT2	T2	NoTest	HHpred	5|5	No	T|A	-8	notest	noTest
GCF_900167135.1	Chitinophaga_eiseniae_DSM_22224	634771	Bacteria	noInfo	Bacteroidetes	Chitinophagia	Chitinophagales	Chitinophagaceae	Chitinophaga	WP_078667231.1	HTH	WP_078667232.1	toxin	pT2	T2	NoTest	HHpred	5|5	No	T|A	-52	notest	noTest
GCF_900129315.1	Aliifodinibius_roseus_DSM_21986	1194090	Bacteria	noInfo	Balneolaeota	Balneolia	Balneolales	Balneolaceae	Aliifodinibius	WP_084088483.1	HTH	WP_073068562.1	type II toxin-antitoxin system MqsR family toxin	pT2	T2	NoTest	HHpred	5|5	No	T|A	-11	notest	noTest
GCF_002911695.1	Gracilimonas_amylolytica_LA399	1749045	Bacteria	noInfo	Balneolaeota	Balneolia	Balneolales	Balneolaceae	Gracilimonas	WP_103665891.1	HTH	WP_103665890.1	type II toxin-antitoxin system MqsR family toxin	pT2	T2	MqsR superfamily_Ubiquitin_like_fold superfamily	CDD	5|5	No	T|A	10	notest	noTest
GCF_001816145.1	Hymenobacter_lapidarius_CCM_8643	1908237	Bacteria	noInfo	Bacteroidetes	Cytophagia	Cytophagales	Hymenobacteraceae	Hymenobacter	WP_070729762.1	HTH	WP_083322501.1	type II toxin-antitoxin system MqsR family toxin	pT2	T2	NoTest	HHpred	5|5	No	T|A	-14	notest	noTest
GCF_001816125.1	Hymenobacter_coccineus_CCM_8649	1908235	Bacteria	noInfo	Bacteroidetes	Cytophagia	Cytophagales	Hymenobacteraceae	Hymenobacter	WP_070747132.1	HTH	WP_125917172.1	hypothetical protein	pT2	T2	NoTest	HHpred	5|5	No	T|A	-4	notest	noTest
GCF_004361925.1	Sunxiuqinia_elliptica_114D	655355	Bacteria	noInfo	Bacteroidetes	Bacteroidia	Marinilabiliales	Prolixibacteraceae	Sunxiuqinia	WP_133464016.1	HTH	WP_133464014.1	toxin	pT2	T2	NoTest	HHpred	5|5	No	T|A	-4	notest	noTest
GCF_003148625.1	Arcicella_aurantiaca_DSM_22214	591202	Bacteria	noInfo	Bacteroidetes	Cytophagia	Cytophagales	Cytophagaceae	Arcicella	WP_109741818.1	HTH	WP_109741819.1	toxin	pT2	T2	NoTest	HHpred	5|5	No	T|A	8	notest	noTest	WP_109741925.1
GCF_000020645.1	Pelodictyon_phaeoclathratiforme_BU_1	324925	Bacteria	noInfo	Chlorobi	Chlorobia	Chlorobiales	Chlorobiaceae	Pelodictyon	WP_012506912.1	HTH	WP_012506913.1	hypothetical protein	pT2	T2	NoTest	HHpred	5|5	No	T|A	-47	notest	noTest
GCF_900102545.1	Chitinophaga_filiformis_DSM_527	104663	Bacteria	noInfo	Bacteroidetes	Chitinophagia	Chitinophagales	Chitinophagaceae	Chitinophaga	WP_089828251.1	HTH	WP_089828252.1	type II toxin-antitoxin system MqsR family toxin	pT2	T2	MqsR superfamily	CDD	5|5	No	T|A	6	notest	noTest
GCF_002078015.1	Niastella_populi_CCTCC_AB_208238	550983	Bacteria	noInfo	Bacteroidetes	Chitinophagia	Chitinophagales	Chitinophagaceae	Niastella	WP_081170359.1	HTH	WP_081170357.1	type II toxin-antitoxin system MqsR family toxin	pT2	T2	MqsR superfamily	CDD	5|5	No	T|A	5	notest	noTest
GCF_003014755.1	Chitinophaga_niastensis_DSM_24859	536980	Bacteria	noInfo	Bacteroidetes	Chitinophagia	Chitinophagales	Chitinophagaceae	Chitinophaga	WP_106525982.1	HTH	WP_106525981.1	type II toxin-antitoxin system MqsR family toxin	pT2	T2	NoTest	HHpred	5|5	No	T|A	7	notest	noTest	WP_106525983.1
GCF_003573545.1	Mariniphaga_sediminis_SY21	1628158	Bacteria	noInfo	Bacteroidetes	Bacteroidia	Marinilabiliales	Prolixibacteraceae	Mariniphaga	WP_119350015.1	HTH	WP_119350016.1	type II toxin-antitoxin system MqsR family toxin	pT2	T2	MqsR superfamily	CDD	4|5	No	T|A	5	notest	noTest
GCF_000953535.1	Fermentimonas_caenicola	1562970	Bacteria	noInfo	Bacteroidetes	Bacteroidia	Bacteroidales	Porphyromonadaceae	Fermentimonas	WP_045089941.1	HTH	WP_045089942.1	type II toxin-antitoxin system MqsR family toxin	pT2	T2	MqsR superfamily	CDD	5|5	No	T|A	26	notest	noTest	WP_045089940.1
GCF_900116075.1	Porphyromonadaceae_bacterium_NLAE_zl_C104	1855399	Bacteria	noInfo	Bacteroidetes	Bacteroidia	Bacteroidales	Porphyromonadaceae	noInfo	WP_092026588.1	HTH	WP_092026639.1	type II toxin-antitoxin system MqsR family toxin	pT2	T2	MqsR superfamily	CDD	5|5	No	T|A	12	notest	noTest	WP_091905672.1
GCF_900107785.1	Porphyromonadaceae_bacterium_KH3R12	1855397	Bacteria	noInfo	Bacteroidetes	Bacteroidia	Bacteroidales	Porphyromonadaceae	noInfo	WP_091905674.1	HTH	WP_091905872.1	type II toxin-antitoxin system MqsR family toxin	pT2	T2	MqsR superfamily	CDD	5|5	No	T|A	12	notest	noTest	WP_091905672.1
GCF_900095135.1	Proteiniphilum_saccharofermentans	1642647	Bacteria	noInfo	Bacteroidetes	Bacteroidia	Bacteroidales	Dysgonamonadaceae	Proteiniphilum	WP_076931150.1	HTH	WP_076931151.1	type II toxin-antitoxin system MqsR family toxin	pT2	T2	MqsR superfamily	CDD	5|5	No	T|A	12	notest	noTest	WP_076931149.1
GCF_000380985.1	Proteiniphilum_acetatigenes_DSM_18083	1123008	Bacteria	noInfo	Bacteroidetes	Bacteroidia	Bacteroidales	Dysgonamonadaceae	Proteiniphilum	WP_019537952.1	HTH	WP_087880394.1	type II toxin-antitoxin system MqsR family toxin	pT2	T2	MqsR superfamily	CDD	5|5	No	T|A	12	notest	noTest
GCF_900114365.1	Porphyromonadaceae_bacterium_KH3CP3RA	1855396	Bacteria	noInfo	Bacteroidetes	Bacteroidia	Bacteroidales	Porphyromonadaceae	noInfo	WP_019537952.1	HTH	WP_087880394.1	type II toxin-antitoxin system MqsR family toxin	pT2	T2	MqsR superfamily	CDD	5|5	No	T|A	12	notest	noTest
GCF_900108115.1	Chryseobacterium_bovis_DSM_19482	1121284	Bacteria	noInfo	Bacteroidetes	Flavobacteriia	Flavobacteriales	Flavobacteriaceae	Chryseobacterium	WP_076784392.1	HTH	WP_084173997.1	hypothetical protein	pT2	T2	NoTest	HHpred	5|5	No	T|A	24	notest	noTest
GCF_003148525.1	Flavobacterium_araucananum_DSM_24704	946678	Bacteria	noInfo	Bacteroidetes	Flavobacteriia	Flavobacteriales	Flavobacteriaceae	Flavobacterium	WP_089478781.1	HTH	WP_109746137.1	toxin	pT2	T2	NoTest	HHpred	5|5	No	T|A	1	notest	noTest
GCF_003315315.1	Oceanihabitans_sediminis_DSM_28133	1812012	Bacteria	noInfo	Bacteroidetes	Flavobacteriia	Flavobacteriales	Flavobacteriaceae	Oceanihabitans	WP_113966381.1	HTH	WP_113966382.1	type II toxin-antitoxin system MqsR family toxin	pT2	T2	MqsR superfamily	CDD	5|5	No	T|A	13	notest	noTest
GCF_000260115.1	Joostella_marina_DSM_19592	926559	Bacteria	noInfo	Bacteroidetes	Flavobacteriia	Flavobacteriales	Flavobacteriaceae	Joostella	WP_008612108.1	HTH	WP_050989665.1	hypothetical protein	pT2	T2	NoTest	HHpred	5|5	No	T|A	18	notest	noTest
GCF_002217285.1	Flavobacterium_hercynium_DSM_18292	387094	Bacteria	noInfo	Bacteroidetes	Flavobacteriia	Flavobacteriales	Flavobacteriaceae	Flavobacterium	WP_089047907.1	HTH	WP_089047908.1	type II toxin-antitoxin system MqsR family toxin	pT2	T2	MqsR superfamily	CDD	5|5	No	T|A	5	notest	noTest
GCF_002217285.1	Flavobacterium_hercynium_DSM_18292	387094	Bacteria	noInfo	Bacteroidetes	Flavobacteriia	Flavobacteriales	Flavobacteriaceae	Flavobacterium	WP_089048980.1	HTH	WP_089048981.1	type II toxin-antitoxin system MqsR family toxin	pT2	T2	MqsR superfamily	CDD	5|5	No	T|A	-4	notest	noTest
GCF_900142685.1	Flavobacterium_chilense_DSM_24724	946677	Bacteria	noInfo	Bacteroidetes	Flavobacteriia	Flavobacteriales	Flavobacteriaceae	Flavobacterium	WP_068843454.1	HTH	WP_068843455.1	type II toxin-antitoxin system MqsR family toxin	pT2	T2	MqsR superfamily	CDD	5|5	No	T|A	-4	notest	noTest
GCF_003386095.1	Marinoscillum_furvescens_DSM_4134	1122208	Bacteria	noInfo	Bacteroidetes	Cytophagia	Cytophagales	Cytophagaceae	Marinoscillum	WP_115870420.1	HTH	WP_115870421.1	type II toxin-antitoxin system MqsR family toxin	pT2	T2	MqsR superfamily	CDD	5|5	No	T|A	-4	notest	noTest
GCF_000429405.1	Algoriphagus_marincola_DSM_16067	1120966	Bacteria	noInfo	Bacteroidetes	Cytophagia	Cytophagales	Cyclobacteriaceae	Algoriphagus	WP_026947062.1	HTH	WP_035483988.1	hypothetical protein	pT2	T2	NoTest	HHpred	5|5	No	T|A	4	notest	noTest
GCF_003710065.1	Chryseobacterium_nematophagum_JUb129	2305228	Bacteria	noInfo	Bacteroidetes	Flavobacteriia	Flavobacteriales	Flavobacteriaceae	Chryseobacterium	WP_122637079.1	HTH	WP_122637080.1	toxin	pT2	T2	NoTest	HHpred	5|5	No	T|A	-4	notest	noTest
GCF_900112255.1	Flexibacter_flexilis_DSM_6793	927664	Bacteria	noInfo	Bacteroidetes	Cytophagia	Cytophagales	Cytophagaceae	Flexibacter	WP_091510154.1	HTH	WP_091510151.1	type II toxin-antitoxin system MqsR family toxin	pT2	T2	MqsR superfamily	CDD	5|5	No	T|A	-41	notest	noTest	WP_091510158.1
GCF_900107765.1	Arachidicoccus_rhizosphaerae_Vu_144	551991	Bacteria	noInfo	Bacteroidetes	Chitinophagia	Chitinophagales	Chitinophagaceae	Arachidicoccus	WP_091392719.1	HTH	WP_091392088.1	toxin	pT2	T2	NoTest	HHpred	5|5	No	T|A	23	notest	noTest
GCF_004345615.1	Natronoflexus_pectinivorans_DSM_24179	682526	Bacteria	noInfo	Bacteroidetes	Bacteroidia	Marinilabiliales	Marinilabiliaceae	Natronoflexus	WP_132434503.1	HTH	WP_132434504.1	toxin	pT2	T2	NoTest	HHpred	5|5	No	T|A	6	notest	noTest
GCF_004307455.1	Cytophagaceae_bacterium_59G_WUEMPEL	2516557	Bacteria	noInfo	Bacteroidetes	Cytophagia	Cytophagales	Cytophagaceae	noInfo	WP_130925782.1	HTH	WP_130925783.1	toxin	pT2	T2	MqsR superfamily	CDD	5|5	No	T|A	6	notest	noTest
GCF_000482465.1	Runella_limosa_DSM_17973	1123077	Bacteria	noInfo	Bacteroidetes	Cytophagia	Cytophagales	Cytophagaceae	Runella	WP_028522244.1	HTH	WP_028522245.1	hypothetical protein	pT2	T2	NoTest	HHpred	5|5	No	T|A	6	notest	noTest
GCF_002838205.1	Tenericutes_bacterium_MZ_XQ	1911683	Bacteria	noInfo	Tenericutes	noInfo	noInfo	noInfo	noInfo	WP_106699383.1	HTH	WP_106699382.1	type II toxin-antitoxin system MqsR family toxin	pT2	T2	MqsR superfamily	CDD	5|5	No	T|A	14	notest	noTest
GCF_000942395.1	Risungbinella_massiliensis_GD1	1329796	Bacteria	noInfo	Firmicutes	Bacilli	Bacillales	Thermoactinomycetaceae	Risungbinella	WP_044640820.1	HTH	WP_052807263.1	type II toxin-antitoxin system MqsR family toxin	pT2	T2	MqsR superfamily	CDD	3|5	No	T|A	14	notest	noTest
GCF_000016165.1	Desulfotomaculum_reducens_MI_1	349161	Bacteria	noInfo	Firmicutes	Clostridia	Clostridiales	Peptococcaceae	Desulfotomaculum	WP_011876424.1	HTH	WP_011876423.1	type II toxin-antitoxin system MqsR family toxin	pT2	T2	MqsR superfamily	CDD	4|5	No	T|A	47	notest	noTest
GCF_000423525.1	Proteocatella_sphenisci_DSM_23131	1123009	Bacteria	noInfo	Firmicutes	Clostridia	Clostridiales	Peptostreptococcaceae	Proteocatella	WP_051188533.1	HTH	WP_084502844.1	type II toxin-antitoxin system MqsR family toxin	pT2	T2	MqsR superfamily	CDD	5|5	No	T|A	31	notest	noTest
GCF_002251085.2	Romboutsia_maritimum_CCRI_22766	2020948	Bacteria	noInfo	Firmicutes	Clostridia	Clostridiales	Peptostreptococcaceae	Romboutsia	WP_095405157.1	HTH	WP_095405158.1	type II toxin-antitoxin system MqsR family toxin	pT2	T2	MqsR superfamily	CDD	5|5	No	T|A	11	notest	noTest
GCF_001440545.1	Caloramator_mitchellensis_VF08	908809	Bacteria	noInfo	Firmicutes	Clostridia	Clostridiales	Clostridiaceae	Caloramator	WP_057979463.1	HTH	WP_083490423.1	type II toxin-antitoxin system MqsR family toxin	pT2	T2	MqsR superfamily	CDD	5|5	No	T|A	14	notest	noTest
GCF_000022325.1	Caldicellulosiruptor_bescii_DSM_6725	521460	Bacteria	noInfo	Firmicutes	Clostridia	Thermoanaerobacterales	Thermoanaerobacterales Family III. Incertae Sedis	Caldicellulosiruptor	WP_015908820.1	HTH	WP_079504038.1	type II toxin-antitoxin system MqsR family toxin	pT2	T2	MqsR superfamily	CDD	5|5	No	T|A	-8	notest	noTest
GCF_000955745.1	Caldicellulosiruptor_morganii_Rt8_B8	1387555	Bacteria	noInfo	Firmicutes	Clostridia	Thermoanaerobacterales	Thermoanaerobacterales Family III. Incertae Sedis	Caldicellulosiruptor	WP_045170540.1	HTH	WP_082054667.1	type II toxin-antitoxin system MqsR family toxin	pT2	T2	MqsR superfamily	CDD	5|5	No	T|A	-1	notest	noTest
GCF_000955725.1	Caldicellulosiruptor_danielii_Wai35_B1	1387557	Bacteria	noInfo	Firmicutes	Clostridia	Thermoanaerobacterales	Thermoanaerobacterales Family III. Incertae Sedis	Caldicellulosiruptor	WP_045175983.1	HTH	WP_082054696.1	type II toxin-antitoxin system MqsR family toxin	pT2	T2	MqsR superfamily	CDD	5|5	No	T|A	-1	notest	noTest
GCF_000955735.1	Caldicellulosiruptor_naganoensis_NA10	1387569	Bacteria	noInfo	Firmicutes	Clostridia	Thermoanaerobacterales	Thermoanaerobacterales Family III. Incertae Sedis	Caldicellulosiruptor	WP_045166403.1	HTH	WP_083943572.1	type II toxin-antitoxin system MqsR family toxin	pT2	T2	MqsR superfamily	CDD	5|5	No	T|A	-8	notest	noTest
GCF_000016545.1	Caldicellulosiruptor_saccharolyticus_DSM_8903	351627	Bacteria	noInfo	Firmicutes	Clostridia	Thermoanaerobacterales	Thermoanaerobacterales Family III. Incertae Sedis	Caldicellulosiruptor	WP_011917952.1	HTH	WP_011917953.1	hypothetical protein	pT2	T2	NoTest	HHpred	5|5	No	T|A	-8	notest	noTest
GCF_003999255.1	Caldicellulosiruptor_changbaiensis_CBS_Z	1222016	Bacteria	noInfo	Firmicutes	Clostridia	Thermoanaerobacterales	Thermoanaerobacterales Family III. Incertae Sedis	Caldicellulosiruptor	WP_127352997.1	HTH	WP_127352772.1	type II toxin-antitoxin system MqsR family toxin	pT2	T2	MqsR superfamily	CDD	5|5	No	T|A	-8	notest	noTest
GCF_900119385.1	Olsenella_mediterranea_Marseille_P3256	1871031	Bacteria	noInfo	Actinobacteria	Coriobacteriia	Coriobacteriales	Atopobiaceae	Olsenella	WP_072375285.1	HTH	WP_072375281.1	hypothetical protein	pT2	T2	NoTest	HHpred	4|5	No	T|A	-4	notest	noTest
GCF_002899715.1	Enteroscipio_rubneri_ResAG_96	2070686	Bacteria	noInfo	Actinobacteria	Coriobacteriia	Eggerthellales	Eggerthellaceae	Enteroscipio	WP_103263858.1	HTH	WP_129588450.1	hypothetical protein	pT2	T2	NoTest	HHpred	5|5	No	T|A	-4	notest	noTest
GCF_000210055.1	Gordonibacter_pamelaeae_7_10_1_b_7_10_1_bT	657308	Bacteria	noInfo	Actinobacteria	Coriobacteriia	Eggerthellales	Eggerthellaceae	Gordonibacter	WP_015539059.1	HTH	WP_049784006.1	hypothetical protein	pT2	T2	NoTest	HHpred	5|5	No	T|A	-4	notest	noTest
GCF_900169505.1	Arabia_massiliensis_Marseille_P3078	1870985	Bacteria	noInfo	Actinobacteria	Coriobacteriia	Eggerthellales	Eggerthellaceae	Arabia	WP_080800259.1	HTH	WP_080800263.1	toxin	pT2	T2	NoTest	HHpred	5|5	No	T|A	2	notest	noTest
GCF_900184265.1	Eggerthella_timonensis_Marseille_P3135	1871008	Bacteria	noInfo	Actinobacteria	Coriobacteriia	Eggerthellales	Eggerthellaceae	Eggerthella	WP_101723630.1	HTH	WP_101720727.1	toxin	pT2	T2	MqsR superfamily	CDD	5|5	No	T|A	2	notest	noTest	WP_101720726.1
GCF_002148255.1	Eggerthella_lenta_C592	84112	Bacteria	noInfo	Actinobacteria	Coriobacteriia	Eggerthellales	Eggerthellaceae	Eggerthella	WP_086414309.1	HTH	WP_086414308.1	toxin	pT2	T2	NoTest	HHpred	5|5	No	T|A	1	notest	noTest
GCF_900199545.1	Raoultibacter_massiliensis_Marseille_P2849	1852371	Bacteria	noInfo	Actinobacteria	Coriobacteriia	Eggerthellales	Eggerthellaceae	Raoultibacter	WP_102375550.1	HTH	WP_102375551.1	toxin	pT2	T2	NoTest	HHpred	5|5	No	T|A	1	notest	noTest
GCF_000420385.1	Hippea_alviniae_EP5_r	944480	Bacteria	noInfo	Proteobacteria	Deltaproteobacteria	Desulfurellales	Desulfurellaceae	Hippea	WP_081639306.1	HTH	WP_051129544.1	hypothetical protein	pT2	T2	NoTest	HHpred	5|5	No	T|A	-22	notest	noTest
GCF_900117315.1	Bacillus_massilionigeriensis_Marseille_P2384	1805475	Bacteria	noInfo	Firmicutes	Bacilli	Bacillales	Bacillaceae	Bacillus	WP_075982586.1	HTH	WP_084780436.1	type II toxin-antitoxin system MqsR family toxin	pT2	T2	NoTest	HHpred	3|5	No	T|A	17	notest	noTest
GCF_001375515.1	Bacillus_kwashiorkori_SIT6	1522318	Bacteria	noInfo	Firmicutes	Bacilli	Bacillales	Bacillaceae	Bacillus	WP_062355049.1	HTH	WP_062355044.1	type II toxin-antitoxin system MqsR family toxin	pT2	T2	MqsR superfamily	CDD	3|5	No	T|A	17	notest	noTest
GCF_000426225.1	Desulforegula_conservatrix_Mb1Pa	1304885	Bacteria	noInfo	Proteobacteria	Deltaproteobacteria	Desulfobacterales	Desulfobacteraceae	Desulforegula	WP_027360417.1	HTH	WP_027360416.1	type II toxin-antitoxin system MqsR family toxin	pT2	T2	NoTest	HHpred	5|5	No	T|A	45	notest	noTest
GCF_000378625.1	Colwellia_piezophila_ATCC_BAA_637	1265503	Bacteria	noInfo	Proteobacteria	Gammaproteobacteria	Alteromonadales	Colwelliaceae	Colwellia	WP_019025707.1	HTH	WP_019025706.1	type II toxin-antitoxin system MqsR family toxin	pT2	T2	MqsR superfamily	CDD	3|5	No	T|A	12	notest	noTest
GCF_001192795.1	Flexilinea_flocculi_TC1	1678840	Bacteria	noInfo	Chloroflexi	Anaerolineae	Anaerolineales	Anaerolineaceae	Flexilinea	WP_062279112.1	HTH	WP_062279110.1	type II toxin-antitoxin system MqsR family toxin	pT2	T2	NoTest	HHpred	5|5	No	T|A	40	notest	noTest
GCF_000014725.1	Syntrophomonas_wolfei_subsp__wolfei_str__Goettingen_G311	335541	Bacteria	noInfo	Firmicutes	Clostridia	Clostridiales	Syntrophomonadaceae	Syntrophomonas	WP_011641799.1	HTH	WP_011641800.1	type II toxin-antitoxin system MqsR family toxin	pT2	T2	MqsR_toxin	CDD	4|5	No	T|A	29	notest	noTest
GCF_003368535.1	Ammonifex_thiophilus_SR	444093	Bacteria	noInfo	Firmicutes	Clostridia	Thermoanaerobacterales	Thermoanaerobacteraceae	Ammonifex	WP_115793106.1	HTH	WP_115793107.1	type II toxin-antitoxin system MqsR family toxin	pT2	T2	MqsR superfamily	CDD	2|5	No	T|A	43	notest	noTest	WP_115793105.1
GCF_003966895.1	Methylomusa_anaerophila_MMFC1	1930071	Bacteria	noInfo	Firmicutes	Negativicutes	Selenomonadales	Sporomusaceae	Methylomusa	WP_126309227.1	HTH	WP_126309226.1	type II toxin-antitoxin system MqsR family toxin	pT2	T2	MqsR superfamily	CDD	4|5	No	T|A	45	notest	noTest
GCF_000308255.2	Anaerococcus_pacaensis_9403502	938294	Bacteria	noInfo	Firmicutes	Tissierellia	Tissierellales	Peptoniphilaceae	Anaerococcus	WP_019191036.1	HTH	WP_019191037.1	MULTISPECIES: type II toxin-antitoxin system MqsR family toxin	pT2	T2	MqsR superfamily	CDD	5|5	No	T|A	25	notest	noTest
GCF_000312325.1	Casaltella_massiliensis_9400853	938278	Bacteria	noInfo	Firmicutes	Clostridia	Clostridiales	Clostridiales Family XIII. Incertae Sedis	Casaltella	WP_019191036.1	HTH	WP_019191037.1	MULTISPECIES: type II toxin-antitoxin system MqsR family toxin	pT2	T2	MqsR superfamily	CDD	5|5	No	T|A	25	notest	noTest
GCF_000311745.1	Anaerococcus_obesiensis_ph10	1118056	Bacteria	noInfo	Firmicutes	Tissierellia	Tissierellales	Peptoniphilaceae	Anaerococcus	WP_019117824.1	HTH	WP_019117825.1	type II toxin-antitoxin system MqsR family toxin	pT2	T2	MqsR superfamily	CDD	5|5	No	T|A	17	notest	noTest
GCF_003459085.1	Holdemania_filiformis_AF24_29	61171	Bacteria	noInfo	Firmicutes	Erysipelotrichia	Erysipelotrichales	Erysipelotrichaceae	Holdemania	WP_117895910.1	HTH	WP_117895944.1	type II toxin-antitoxin system MqsR family toxin	pT2	T2	MqsR superfamily	CDD	5|5	No	T|A	19	notest	noTest
GCF_001754075.1	Merdimonas_faecis_BR31	1653435	Bacteria	noInfo	Firmicutes	Clostridia	Clostridiales	Lachnospiraceae	Merdimonas	WP_070087612.1	HTH	WP_070087613.1	type II toxin-antitoxin system MqsR family toxin	pT2	T2	MqsR superfamily	CDD	5|5	No	T|A	17	notest	noTest
GCF_000183525.2	_Eubacterium__cellulosolvens_6	633697	Bacteria	noInfo	Firmicutes	Clostridia	Clostridiales	Eubacteriaceae	Eubacterium	WP_004604524.1	HTH	WP_004604525.1	type II toxin-antitoxin system MqsR family toxin	pT2	T2	MqsR superfamily	CDD	5|5	No	T|A	18	notest	noTest
GCF_000424365.1	Lachnospiraceae_bacterium_NK4A144	877421	Bacteria	noInfo	Firmicutes	Clostridia	Clostridiales	Lachnospiraceae	noInfo	WP_027112115.1	HTH	WP_027112114.1	type II toxin-antitoxin system MqsR family toxin	pT2	T2	MqsR superfamily	CDD	5|5	No	T|A	17	notest	noTest
GCF_000421045.1	Lachnospiraceae_bacterium_NK4A179	877424	Bacteria	noInfo	Firmicutes	Clostridia	Clostridiales	Lachnospiraceae	noInfo	WP_022784722.1	HTH	WP_022784721.1	type II toxin-antitoxin system MqsR family toxin	pT2	T2	MqsR superfamily	CDD	5|5	No	T|A	17	notest	noTest
GCF_001029295.1	Peptococcaceae_bacterium_CEB3	999898	Bacteria	noInfo	Firmicutes	Clostridia	Clostridiales	Peptococcaceae	noInfo	WP_047830537.1	HTH	WP_084719971.1	type II toxin-antitoxin system MqsR family toxin	pT2	T2	MqsR superfamily	CDD	3|5	No	T|A	12	notest	noTest
GCF_900101075.1	Salinicoccus_qingdaonensis_CGMCC_1_8895	576118	Bacteria	noInfo	Firmicutes	Bacilli	Bacillales	Staphylococcaceae	Salinicoccus	WP_092987526.1	HTH	WP_092987528.1	type II toxin-antitoxin system MqsR family toxin	pT2	T2	MqsR superfamily	CDD	4|5	No	T|A	25	notest	noTest
GCF_900636945.1	Bacillus_freudenreichii_NCTC4823	1783501	Bacteria	noInfo	Firmicutes	Bacilli	Bacillales	Bacillaceae	Bacillus	WP_126431489.1	HTH	WP_126431490.1	hypothetical protein	pT2	T2	NoTest	HHpred	4|5	No	T|A	18	notest	noTest
GCF_003285015.1	Paenibacillus_contaminans_CKOBP_6	450362	Bacteria	noInfo	Firmicutes	Bacilli	Bacillales	Paenibacillaceae	Paenibacillus	WP_113033926.1	HTH	WP_113033925.1	type II toxin-antitoxin system MqsR family toxin	pT2	T2	MqsR superfamily	CDD	4|5	No	T|A	76	notest	noTest
GCF_000520735.1	Paenibacillus_forsythiae_T98	1333861	Bacteria	noInfo	Firmicutes	Bacilli	Bacillales	Paenibacillaceae	Paenibacillus	WP_025703027.1	HTH	WP_025703029.1	type II toxin-antitoxin system MqsR family toxin	pT2	T2	MqsR superfamily	CDD	4|5	No	T|A	80	notest	noTest
GCF_002021565.1	Paenibacillus_selenitireducens_ES3_24	1324314	Bacteria	noInfo	Firmicutes	Bacilli	Bacillales	Paenibacillaceae	Paenibacillus	WP_078501725.1	HTH	WP_078501724.1	type II toxin-antitoxin system MqsR family toxin	pT2	T2	MqsR superfamily	CDD	4|5	No	T|A	85	notest	noTest
GCF_000231385.2	Desulfosporosinus_meridiei_DSM_13257	768704	Bacteria	noInfo	Firmicutes	Clostridia	Clostridiales	Peptococcaceae	Desulfosporosinus	WP_014904127.1	HTH	WP_014904129.1	hypothetical protein	pT2	T2	NoTest	HHpred	4|5	No	T|A	63	notest	noTest	WP_083856501.1
GCF_004358805.1	Paenibacillus_dendritiformis_F_A1	130049	Bacteria	noInfo	Firmicutes	Bacilli	Bacillales	Paenibacillaceae	Paenibacillus	WP_133379950.1	HTH	WP_133380178.1	hypothetical protein	pT2	T2	MqsR superfamily	CDD	4|5	No	T|A	5	notest	noTest
GCF_900142275.1	Anaerobranca_californiensis_DSM_14826	1120989	Bacteria	noInfo	Firmicutes	Clostridia	Clostridiales	Proteinivoraceae	Anaerobranca	WP_084672307.1	HTH	WP_072905174.1	hypothetical protein	pT2	T2	NoTest	HHpred	5|5	No	T|A	53	notest	noTest
GCF_003051085.1	Trichococcus_patagoniensis_DSM_18806	382641	Bacteria	noInfo	Firmicutes	Bacilli	Lactobacillales	Carnobacteriaceae	Trichococcus	WP_108031543.1	HTH	WP_108031542.1	hypothetical protein	pT2	T2	NoTest	HHpred	5|5	No	T|A	30	notest	noTest
GCF_900115135.1	Proteiniclasticum_ruminis_ML2	398199	Bacteria	noInfo	Firmicutes	Clostridia	Clostridiales	Clostridiaceae	Proteiniclasticum	WP_074912094.1	HTH	WP_074912095.1	hypothetical protein	pT2	T2	NoTest	HHpred	5|5	No	T|A	36	notest	noTest
GCF_000242315.1	Lachnospiraceae_bacterium_oral_taxon_082_str__F0431	861454	Bacteria	noInfo	Firmicutes	Clostridia	Clostridiales	Lachnospiraceae	noInfo	WP_009446073.1	HTH	WP_040458046.1	hypothetical protein	pT2	T2	NoTest	HHpred	5|5	No	T|A	25	notest	noTest
GCF_900018345.1	Clostridiales_bacterium_CHKCI006	1780379	Bacteria	noInfo	Firmicutes	Clostridia	Clostridiales	noInfo	noInfo	WP_089701103.1	HTH	WP_089701104.1	hypothetical protein	pT2	T2	NoTest	HHpred	5|5	No	T|A	24	notest	noTest
GCF_900100245.1	Lachnospiraceae_bacterium_G41	1200749	Bacteria	noInfo	Firmicutes	Clostridia	Clostridiales	Lachnospiraceae	noInfo	WP_089991862.1	HTH	WP_089991864.1	hypothetical protein	pT2	T2	TIM superfamily	CDD	5|5	No	T|A	22	notest	noTest
GCF_000621905.1	Lachnospiraceae_bacterium_NC2004	1410626	Bacteria	noInfo	Firmicutes	Clostridia	Clostridiales	Lachnospiraceae	noInfo	WP_027427107.1	HTH	WP_027427106.1	hypothetical protein	pT2	T2	NoTest	HHpred	5|5	No	T|A	23	notest	noTest
GCF_000518685.1	Eubacterium_xylanophilum_ATCC_35991	1336241	Bacteria	noInfo	Firmicutes	Clostridia	Clostridiales	Eubacteriaceae	Eubacterium	WP_026834836.1	HTH	WP_026834835.1	hypothetical protein	pT2	T2	NoTest	HHpred	5|5	No	T|A	23	notest	noTest
GCF_000307165.1	Amphibacillus_xylanus_NBRC_15112	698758	Bacteria	noInfo	Firmicutes	Bacilli	Bacillales	Bacillaceae	Amphibacillus	WP_015010707.1	HTH	WP_015010708.1	hypothetical protein	pT2	T2	NoTest	HHpred	5|5	No	T|A	-14	notest	noTest
GCF_000016985.1	Alkaliphilus_metalliredigens_QYMF	293826	Bacteria	noInfo	Firmicutes	Clostridia	Clostridiales	Clostridiaceae	Alkaliphilus	WP_012062135.1	HTH	WP_012062134.1	hypothetical protein	pT2	T2	NoTest	HHpred	5|5	No	T|A	10	notest	noTest
GCF_900128885.1	Alkalibacter_saccharofermentans_DSM_14828	1120975	Bacteria	noInfo	Firmicutes	Clostridia	Clostridiales	Eubacteriaceae	Alkalibacter	WP_073272072.1	HTH	WP_073272093.1	hypothetical protein	pT2	T2	NoTest	HHpred	5|5	No	T|A	10	notest	noTest
GCF_000421045.1	Lachnospiraceae_bacterium_NK4A179	877424	Bacteria	noInfo	Firmicutes	Clostridia	Clostridiales	Lachnospiraceae	noInfo	WP_022785399.1	HTH	WP_022785398.1	hypothetical protein	pT2	T2	NoTest	HHpred	5|5	No	T|A	12	notest	noTest
GCF_003478355.1	Lachnospiraceae_bacterium_AM48_27BH	2292271	Bacteria	noInfo	Firmicutes	Clostridia	Clostridiales	Lachnospiraceae	noInfo	WP_118563478.1	HTH	WP_118563467.1	MULTISPECIES: hypothetical protein	pT2	T2	NoTest	HHpred	5|5	No	T|A	59	notest	noTest	WP_118563466.1
GCF_003435325.1	Clostridiaceae_bacterium_AF02_42	2305246	Bacteria	noInfo	Firmicutes	Clostridia	Clostridiales	Clostridiaceae	noInfo	WP_117470545.1	HTH	WP_117470546.1	MULTISPECIES: hypothetical protein	pT2	T2	NoTest	HHpred	5|5	No	T|A	-4	notest	noTest
GCF_003604275.1	Clostridiales_bacterium_AF36_10	2292883	Bacteria	noInfo	Firmicutes	Clostridia	Clostridiales	noInfo	noInfo	WP_117483818.1	HTH	WP_120041060.1	MULTISPECIES: hypothetical protein	pT2	T2	NoTest	HHpred	5|5	No	T|A	-4	notest	noTest
GCF_003435455.1	Clostridiaceae_bacterium_TF01_6	2305245	Bacteria	noInfo	Firmicutes	Clostridia	Clostridiales	Clostridiaceae	noInfo	WP_117483818.1	HTH	WP_117483819.1	hypothetical protein	pT2	T2	NoTest	HHpred	5|5	No	T|A	-4	notest	noTest
GCF_003586005.1	Inordinaticella_fortuita_4B	1274318	Bacteria	noInfo	noInfo	noInfo	Haloplasmatales	Haloplasmataceae	Inordinaticella	WP_119569198.1	HTH	WP_119569199.1	type II toxin-antitoxin system MqsR family toxin	pT2	T2	MqsR superfamily	CDD	5|5	No	T|A	-8	notest	noTest
GCF_004328725.1	Lactococcus_garvieae_JJJN1	1363	Bacteria	noInfo	Firmicutes	Bacilli	Lactobacillales	Streptococcaceae	Lactococcus	WP_014024688.1	HTH	WP_014024687.1	hypothetical protein	pT2	T2	MqsR superfamily	CDD	4|5	No	T|A	11	notest	noTest
GCF_001050435.1	Lactobacillus_koreensis_26_25	637971	Bacteria	noInfo	Firmicutes	Bacilli	Lactobacillales	Lactobacillaceae	Lactobacillus	WP_048733181.1	HTH	WP_048733179.1	type II toxin-antitoxin system MqsR family toxin	pT2	T2	MqsR superfamily	CDD	4|5	No	T|A	20	notest	noTest
GCF_004010975.1	Lactobacillus_rhamnosus_LR_B1	47715	Bacteria	noInfo	Firmicutes	Bacilli	Lactobacillales	Lactobacillaceae	Lactobacillus	WP_014569868.1	HTH	WP_101495023.1	type II toxin-antitoxin system MqsR family toxin	pT2	T2	MqsR superfamily	CDD	4|5	No	T|A	11	notest	noTest
GCF_001611075.1	Pediococcus_damnosus_TMW_2_1533	51663	Bacteria	noInfo	Firmicutes	Bacilli	Lactobacillales	Lactobacillaceae	Pediococcus	WP_046870715.1	HTH	WP_046870716.1	type II toxin-antitoxin system MqsR family toxin	pT2	T2	MqsR superfamily	CDD	4|5	No	T|A	18	notest	noTest
GCF_000829395.1	Lactobacillus_hokkaidonensis_JCM_18461_LOOC260	1291742	Bacteria	noInfo	Firmicutes	Bacilli	Lactobacillales	Lactobacillaceae	Lactobacillus	WP_041092948.1	HTH	WP_041092946.1	type II toxin-antitoxin system MqsR family toxin	pT2	T2	MqsR superfamily	CDD	4|5	No	T|A	13	notest	noTest
GCF_001437605.1	Pediococcus_argentinicus_DSM_23026	480391	Bacteria	noInfo	Firmicutes	Bacilli	Lactobacillales	Lactobacillaceae	Pediococcus	WP_057797965.1	HTH	WP_057797962.1	type II toxin-antitoxin system MqsR family toxin	pT2	T2	MqsR superfamily	CDD	5|5	No	T|A	14	notest	noTest
GCF_001434405.1	Lactobacillus_apodemi_DSM_16634___JCM_16172	1423724	Bacteria	noInfo	Firmicutes	Bacilli	Lactobacillales	Lactobacillaceae	Lactobacillus	WP_025087713.1	HTH	WP_025087712.1	type II toxin-antitoxin system MqsR family toxin	pT2	T2	MqsR superfamily	CDD	5|5	No	T|A	13	notest	noTest
GCF_000248095.2	Lactobacillus_mucosae_LM1	1130798	Bacteria	noInfo	Firmicutes	Bacilli	Lactobacillales	Lactobacillaceae	Lactobacillus	WP_006499455.1	HTH	WP_039945313.1	type II toxin-antitoxin system MqsR family toxin	pT2	T2	MqsR superfamily	CDD	5|5	No	T|A	14	notest	noTest
GCF_003151025.1	Lactobacillus_kullabergensis_ESL0186	1218493	Bacteria	noInfo	Firmicutes	Bacilli	Lactobacillales	Lactobacillaceae	Lactobacillus	WP_109585643.1	HTH	WP_109585642.1	type II toxin-antitoxin system MqsR family toxin	pT2	T2	MqsR superfamily	CDD	5|5	No	T|A	13	notest	noTest
GCF_000160835.1	Lactobacillus_antri_DSM_16041	525309	Bacteria	noInfo	Firmicutes	Bacilli	Lactobacillales	Lactobacillaceae	Lactobacillus	WP_007124578.1	HTH	WP_007124579.1	MULTISPECIES: type II toxin-antitoxin system MqsR family toxin	pT2	T2	MqsR superfamily	CDD	5|5	No	T|A	14	notest	noTest
GCF_001457415.1	Gorillibacterium_timonense_SN4	1689269	Bacteria	noInfo	Firmicutes	Bacilli	Bacillales	Paenibacillaceae	Gorillibacterium	WP_082651706.1	HTH	WP_058300632.1	hypothetical protein	pT2	T2	NoTest	HHpred	4|4	No	T|A	51	notest	noTest
GCF_000423685.1	Sporomusa_ovata_DSM_2662	1123288	Bacteria	noInfo	Firmicutes	Negativicutes	Selenomonadales	Sporomusaceae	Sporomusa	WP_021168411.1	HTH	WP_021168410.1	hypothetical protein	pT2	T2	MqsR superfamily	CDD	5|5	No	T|A	55	notest	noTest
GCF_000423685.1	Sporomusa_ovata_DSM_2662	1123288	Bacteria	noInfo	Firmicutes	Negativicutes	Selenomonadales	Sporomusaceae	Sporomusa	WP_081658614.1	HTH	WP_021169763.1	hypothetical protein	pT2	T2	MqsR superfamily	CDD	5|5	No	T|A	2	notest	noTest
GCF_900042765.1	Sporomusa_sphaeroides_DSM_2875	1337886	Bacteria	noInfo	Firmicutes	Negativicutes	Selenomonadales	Sporomusaceae	Sporomusa	WP_075758096.1	HTH	WP_075758095.1	type II toxin-antitoxin system MqsR family toxin	pT2	T2	MqsR superfamily	CDD	5|5	No	T|A	55	notest	noTest
GCF_900101845.1	Sporomusa_acidovorans_Mol	112900	Bacteria	noInfo	Firmicutes	Negativicutes	Selenomonadales	Sporomusaceae	Sporomusa	WP_093795464.1	HTH	WP_093795465.1	hypothetical protein	pT2	T2	MqsR superfamily	CDD	5|5	No	T|A	55	notest	noTest
GCF_000745845.1	Pseudobacteroides_cellulosolvens_ATCC_35603___DSM_2933	398512	Bacteria	noInfo	Firmicutes	Clostridia	Clostridiales	Hungateiclostridiaceae	Pseudobacteroides	WP_050753890.1	HTH	WP_036945310.1	hypothetical protein	pT2	T2	MqsR superfamily	CDD	4|5	No	T|A	38	notest	noTest
GCF_000504145.1	Bacillus_cihuensis_FJAT_14515	1208599	Bacteria	noInfo	Firmicutes	Bacilli	Bacillales	Bacillaceae	Bacillus	WP_028393892.1	HTH	WP_028393893.1	type II toxin-antitoxin system MqsR family toxin	pT2	T2	MqsR superfamily	CDD	5|5	No	T|A	24	notest	noTest
GCF_001562425.1	Fervidicola_ferrireducens_Y170	520764	Bacteria	noInfo	Firmicutes	Clostridia	Thermoanaerobacterales	Thermoanaerobacteraceae	Fervidicola	WP_066350943.1	HTH	WP_066350948.1	hypothetical protein	pT2	T2	NoTest	HHpred	4|5	No	T|A	23	notest	noTest
GCF_002117005.1	Sedimentisphaera_salicampi_ST_PulAB_D4	1941349	Bacteria	noInfo	Planctomycetes	Phycisphaerae	Sedimentisphaerales	Sedimentisphaeraceae	Sedimentisphaera	WP_085755731.1	HTH	WP_085755732.1	hypothetical protein	pT2	T2	NoTest	HHpred	5|5	No	T|A	5	notest	noTest
GCF_000284095.1	Selenomonas_ruminantium_subsp__lactilytica_TAM6421	927704	Bacteria	noInfo	Firmicutes	Negativicutes	Selenomonadales	Selenomonadaceae	Selenomonas	WP_014425462.1	HTH	WP_014425463.1	type II toxin-antitoxin system MqsR family toxin	pT2	T2	MqsR_toxin	CDD	4|5	No	T|A	20	notest	noTest
GCF_000025105.1	Thermotoga_naphthophila_RKU_10	590168	Bacteria	noInfo	Thermotogae	Thermotogae	Thermotogales	Thermotogaceae	Thermotoga	WP_012896348.1	HTH	WP_012896349.1	hypothetical protein	pT2	T2	MqsR superfamily	CDD	5|5	No	T|A	5	notest	noTest
GCF_003990895.1	Thermosipho_globiformans_JCM_15059	380685	Bacteria	noInfo	Thermotogae	Thermotogae	Thermotogales	Fervidobacteriaceae	Thermosipho	WP_126992242.1	HTH	WP_126992241.1	hypothetical protein	pT2	T2	NoTest	HHpred	5|5	No	T|A	-41	notest	noTest
GCF_000255135.1	Marinitoga_piezophila_KA3	443254	Bacteria	noInfo	Thermotogae	Thermotogae	Petrotogales	Petrotogaceae	Marinitoga	WP_014295840.1	HTH	WP_014295839.1	type II toxin-antitoxin system MqsR family toxin	pT2	T2	MqsR superfamily	CDD	5|5	No	T|A	-4	notest	noTest
GCF_003688505.1	Petrotoga_olearia_DSM_13574	156203	Bacteria	noInfo	Thermotogae	Thermotogae	Petrotogales	Petrotogaceae	Petrotoga	WP_103067219.1	HTH	WP_103067220.1	MULTISPECIES: type II toxin-antitoxin system MqsR family toxin	pT2	T2	NoTest	HHpred	5|5	No	T|A	-8	notest	noTest
GCF_000702525.1	Lachnospiraceae_bacterium_AC2012	1392494	Bacteria	noInfo	Firmicutes	Clostridia	Clostridiales	Lachnospiraceae	noInfo	WP_029506407.1	HTH	WP_029506408.1	hypothetical protein	pT2	T2	NoTest	HHpred	5|5	No	T|A	85	notest	noTest
GCF_000702145.1	Lachnospiraceae_bacterium_FD2005	1410623	Bacteria	noInfo	Firmicutes	Clostridia	Clostridiales	Lachnospiraceae	noInfo	WP_031558608.1	HTH	WP_031558609.1	hypothetical protein	pT2	T2	NoTest	HHpred	5|5	No	T|A	85	notest	noTest
GCF_004362975.1	Aminicella_lysinilytica_DSM_28287	433323	Bacteria	noInfo	Firmicutes	Clostridia	Clostridiales	Eubacteriaceae	Aminicella	WP_133528928.1	HTH	WP_133528938.1	type II toxin-antitoxin system MqsR family toxin	pT2	T2	MqsR superfamily	CDD	5|5	No	T|A	23	notest	noTest
GCF_004345255.1	Kineothrix_alysoides_DSM_100556	1469948	Bacteria	noInfo	Firmicutes	Clostridia	Clostridiales	Lachnospiraceae	Kineothrix	WP_031391836.1	HTH	WP_031391837.1	hypothetical protein	pT2	T2	NoTest	HHpred	5|5	No	T|A	48	notest	noTest	WP_031391835.1
GCF_900113385.1	Lachnospiraceae_bacterium_C7	1792306	Bacteria	noInfo	Firmicutes	Clostridia	Clostridiales	Lachnospiraceae	noInfo	WP_090077641.1	HTH	WP_090077640.1	hypothetical protein	pT2	T2	MqsR superfamily	CDD	5|5	No	T|A	42	notest	noTest
GCF_900100095.1	Lachnospiraceae_bacterium_C10	1520822	Bacteria	noInfo	Firmicutes	Clostridia	Clostridiales	Lachnospiraceae	noInfo	WP_090022151.1	HTH	WP_090022154.1	hypothetical protein	pT2	T2	MqsR superfamily	CDD	5|5	No	T|A	40	notest	noTest
GCF_900106615.1	Lachnospiraceae_bacterium_KHCPX20	1855375	Bacteria	noInfo	Firmicutes	Clostridia	Clostridiales	Lachnospiraceae	noInfo	WP_089905338.1	HTH	WP_089905340.1	hypothetical protein	pT2	T2	MqsR superfamily	CDD	5|5	No	T|A	40	notest	noTest
GCF_900167115.1	Eubacterium_uniforme_ATCC_35992	39495	Bacteria	noInfo	Firmicutes	Clostridia	Clostridiales	Eubacteriaceae	Eubacterium	WP_078766280.1	HTH	WP_078766281.1	hypothetical protein	pT2	T2	NoTest	HHpred	5|5	No	T|A	35	notest	noTest
GCF_000224985.1	Lactobacillus_ruminis_ATCC_27782	1069534	Bacteria	noInfo	Firmicutes	Bacilli	Lactobacillales	Lactobacillaceae	Lactobacillus	WP_014073387.1	HTH	WP_014073386.1	hypothetical protein	pT2	T2	NoTest	HHpred	5|5	No	T|A	27	notest	noTest
GCF_003475485.1	Dielma_fastidiosa_AF31_27BH	1034346	Bacteria	noInfo	Firmicutes	Erysipelotrichia	Erysipelotrichales	Erysipelotrichaceae	Dielma	WP_118455258.1	HTH	WP_118455257.1	hypothetical protein	pT2	T2	NoTest	HHpred	5|5	No	T|A	-1	notest	noTest
GCF_003885045.1	Clostridiaceae_bacterium_DSM_106076	2484868	Bacteria	noInfo	Firmicutes	Clostridia	Clostridiales	Clostridiaceae	noInfo	WP_125128675.1	HTH	WP_004074709.1	hypothetical protein	pT2	T2	MqsR superfamily	CDD	5|5	No	T|A	15	notest	noTest
GCF_003612525.1	bacterium_C_53	2320109	Bacteria	noInfo	noInfo	noInfo	noInfo	noInfo	noInfo	WP_120418323.1	HTH	WP_120418324.1	MULTISPECIES: hypothetical protein	pT2	T2	MqsR superfamily	CDD	5|5	No	T|A	22	notest	noTest
GCF_001552975.1	Lachnoanaerobaculum_saburreum_DNF00896	467210	Bacteria	noInfo	Firmicutes	Clostridia	Clostridiales	Lachnospiraceae	Lachnoanaerobaculum	WP_060930933.1	HTH	WP_060930932.1	type II toxin-antitoxin system MqsR family toxin	pT2	T2	NoTest	HHpred	5|5	No	T|A	19	notest	noTest
GCF_003862485.1	Lachnoanaerobaculum_orale_DSM_24553	979627	Bacteria	noInfo	Firmicutes	Clostridia	Clostridiales	Lachnospiraceae	Lachnoanaerobaculum	WP_124952983.1	HTH	WP_124952982.1	type II toxin-antitoxin system MqsR family toxin	pT2	T2	NoTest	HHpred	5|5	No	T|A	19	notest	noTest
GCF_900116395.1	Lachnospiraceae_bacterium_XBD2001	1520820	Bacteria	noInfo	Firmicutes	Clostridia	Clostridiales	Lachnospiraceae	noInfo	WP_090145250.1	HTH	WP_090145251.1	type II toxin-antitoxin system MqsR family toxin	pT2	T2	MqsR superfamily	CDD	5|5	No	T|A	19	notest	noTest
GCF_000687975.1	Lachnospiraceae_bacterium_AC2031	1392493	Bacteria	noInfo	Firmicutes	Clostridia	Clostridiales	Lachnospiraceae	noInfo	WP_027440133.1	HTH	WP_035657457.1	hypothetical protein	pT2	T2	MqsR superfamily	CDD	5|5	No	T|A	16	notest	noTest
GCF_900167085.1	Eubacterium_ruminantium_ATCC_17233	42322	Bacteria	noInfo	Firmicutes	Clostridia	Clostridiales	Eubacteriaceae	Eubacterium	WP_078786983.1	HTH	WP_078786984.1	hypothetical protein	pT2	T2	MqsR superfamily	CDD	5|5	No	T|A	16	notest	noTest
GCF_000746015.1	Lachnospiraceae_bacterium_MA2020	1408323	Bacteria	noInfo	Firmicutes	Clostridia	Clostridiales	Lachnospiraceae	noInfo	WP_044917686.1	HTH	WP_044917685.1	type II toxin-antitoxin system MqsR family toxin	pT2	T2	MqsR superfamily	CDD	5|5	No	T|A	29	notest	noTest
GCF_004125835.1	bacterium_1XD8_92	2320884	Bacteria	noInfo	noInfo	noInfo	noInfo	noInfo	noInfo	WP_129176846.1	HTH	WP_129176848.1	MULTISPECIES: hypothetical protein	pT2	T2	NoTest	HHpred	5|5	No	T|A	27	notest	noTest
GCF_003612405.1	bacterium_0_1xD8_71	2320099	Bacteria	noInfo	noInfo	noInfo	noInfo	noInfo	noInfo	WP_120411243.1	HTH	WP_120411170.1	type II toxin-antitoxin system MqsR family toxin	pT2	T2	MqsR superfamily	CDD	5|5	No	T|A	27	notest	noTest
GCF_002161605.1	_Collinsella__massiliensis_An5	1232426	Bacteria	noInfo	Actinobacteria	Coriobacteriia	Coriobacteriales	Coriobacteriaceae	Enorma	WP_094335185.1	HTH	WP_094335184.1	hypothetical protein	pT2	T2	NoTest	HHpred	5|5	No	T|A	22	notest	noTest
GCF_003660425.1	Kurthia_gibsonii_B83	33946	Bacteria	noInfo	Firmicutes	Bacilli	Bacillales	Planococcaceae	Kurthia	WP_121177742.1	HTH	WP_121177744.1	hypothetical protein	pT2	T2	NoTest	HHpred	5|5	No	T|A	83	notest	noTest
GCF_900107505.1	Trichococcus_collinsii_DSM_14526	157076	Bacteria	noInfo	Firmicutes	Bacilli	Lactobacillales	Carnobacteriaceae	Trichococcus	WP_086987704.1	HTH	WP_086987703.1	hypothetical protein	pT2	T2	NoTest	HHpred	4|5	No	T|A	43	notest	noTest
GCF_000711975.1	Desulfohalotomaculum_alkaliphilum_DSM_12257	1121423	Bacteria	noInfo	Firmicutes	Clostridia	Clostridiales	Peptococcaceae	Desulfohalotomaculum	WP_031514030.1	HTH	WP_031514031.1	hypothetical protein	pT2	T2	NoTest	HHpred	4|5	No	T|A	48	notest	noTest
GCF_001758365.1	Clostridium_acetireducens_DSM_10703	1121290	Bacteria	noInfo	Firmicutes	Clostridia	Clostridiales	Clostridiaceae	Clostridium	WP_070110898.1	HTH	WP_070110897.1	hypothetical protein	pT2	T2	NoTest	HHpred	4|5	No	T|A	31	notest	noTest
GCF_900169515.1	Varibaculum_timonense_Marseille_P3369	1964383	Bacteria	noInfo	Actinobacteria	Actinobacteria	Actinomycetales	Actinomycetaceae	Varibaculum	WP_080913229.1	HTH	WP_080913228.1	hypothetical protein	pT2	T2	NoTest	HHpred	4|5	No	T|A	59	notest	noTest
GCF_001047375.1	Clostridium_cylindrosporum_DSM_605	1121307	Bacteria	noInfo	Firmicutes	Clostridia	Clostridiales	Clostridiaceae	Clostridium	WP_048569852.1	HTH	WP_048569853.1	hypothetical protein	pT2	T2	NoTest	HHpred	4|5	No	T|A	56	notest	noTest
GCF_000831065.1	Bacillus_bombysepticus_str__Wang	1330043	Bacteria	noInfo	Firmicutes	Bacilli	Bacillales	Bacillaceae	Bacillus	WP_044585138.1	HTH	WP_002062976.1	MULTISPECIES: hypothetical protein	pT2	T2	NoTest	HHpred	5|5	No	T|A	40	notest	noTest
GCF_900100785.1	Desulfosporosinus_hippei_DSM_8344	1121419	Bacteria	noInfo	Firmicutes	Clostridia	Clostridiales	Peptococcaceae	Desulfosporosinus	WP_092330026.1	HTH	WP_092330029.1	hypothetical protein	pT2	T2	NoTest	HHpred	4|5	No	T|A	28	notest	noTest
GCF_001886875.1	Clostridium_butyricum_CDC_51208	1492	Bacteria	noInfo	Firmicutes	Clostridia	Clostridiales	Clostridiaceae	Clostridium	WP_071982708.1	HTH	WP_002580363.1	hypothetical protein	pT2	T2	NoTest	HHpred	5|5	No	T|A	29	notest	noTest
GCF_002003305.1	Clostridium_saccharoperbutylacetonicum_N1_504	36745	Bacteria	noInfo	Firmicutes	Clostridia	Clostridiales	Clostridiaceae	Clostridium	WP_015392860.1	HTH	WP_015392859.1	hypothetical protein	pT2	T2	NoTest	HHpred	5|5	No	T|A	33	notest	noTest	WP_015392861.1
GCF_003575225.1	Clostridium_chromiireducens_C1	225345	Bacteria	noInfo	Firmicutes	Clostridia	Clostridiales	Clostridiaceae	Clostridium	WP_119367324.1	HTH	WP_079439511.1	hypothetical protein	pT2	T2	NoTest	HHpred	5|5	No	T|A	37	notest	noTest	WP_079439509.1
GCF_002006345.1	Clostridium_puniceum_DSM_2619	29367	Bacteria	noInfo	Firmicutes	Clostridia	Clostridiales	Clostridiaceae	Clostridium	WP_077849235.1	HTH	WP_077849234.1	hypothetical protein	pT2	T2	NoTest	HHpred	5|5	No	T|A	38	notest	noTest
GCF_002176895.1	Clostridium_diolis_NJP7	223919	Bacteria	noInfo	Firmicutes	Clostridia	Clostridiales	Clostridiaceae	Clostridium	WP_039770535.1	HTH	WP_039770537.1	hypothetical protein	pT2	T2	TIM superfamily	CDD	5|5	No	T|A	38	notest	noTest	WP_039770533.1
GCF_000506785.4	Clostridium_beijerinckii_NRRL_B_598	1428454	Bacteria	noInfo	Firmicutes	Clostridia	Clostridiales	Clostridiaceae	Clostridium	WP_011969042.1	HTH	WP_023974700.1	MULTISPECIES: hypothetical protein	pT2	T2	NoTest	HHpred	5|5	No	T|A	38	notest	noTest	WP_011969043.1
GCF_000156055.1	_Clostridium__hiranonis_DSM_13275	500633	Bacteria	noInfo	Firmicutes	Clostridia	Clostridiales	Peptostreptococcaceae	noInfo	WP_006440240.1	HTH	WP_006440239.1	hypothetical protein	pT2	T2	MqsR superfamily	CDD	5|5	No	T|A	13	notest	noTest
GCF_900120165.1	Ezakiella_massiliensis_Marseille_P2951	1852374	Bacteria	noInfo	Firmicutes	Tissierellia	noInfo	noInfo	Ezakiella	WP_075574379.1	HTH	WP_075574378.1	hypothetical protein	pT2	T2	NoTest	HHpred	5|5	No	T|A	12	notest	noTest
GCF_900459485.1	Streptococcus_macacae_NCTC_11558	764298	Bacteria	noInfo	Firmicutes	Bacilli	Lactobacillales	Streptococcaceae	Streptococcus	WP_003080951.1	HTH	WP_003078948.1	hypothetical protein	pT2	T2	NoTest	HHpred	5|5	No	T|A	22	notest	noTest
GCF_000215935.2	Haloplasma_contractile_SSD_17B	1033810	Bacteria	noInfo	noInfo	noInfo	Haloplasmatales	Haloplasmataceae	Haloplasma	WP_008824777.1	HTH	WP_008824776.1	hypothetical protein	pT2	T2	RuvA_N	CDD	5|5	No	T|A	41	notest	noTest
GCF_900129955.1	Clostridium_magnum_DSM_2767	1121326	Bacteria	noInfo	Firmicutes	Clostridia	Clostridiales	Clostridiaceae	Clostridium	WP_066618685.1	HTH	WP_066618681.1	hypothetical protein	pT2	T2	NoTest	HHpred	5|5	No	T|A	31	notest	noTest
GCF_900637625.1	Gardnerella_vaginalis_NCTC10287	2702	Bacteria	noInfo	Actinobacteria	Actinobacteria	Bifidobacteriales	Bifidobacteriaceae	Gardnerella	WP_009993737.1	HTH	WP_004112566.1	hypothetical protein	pT2	T2	NoTest	HHpred	5|5	No	T|A	57	notest	noTest
GCF_003585845.1	Bifidobacteriaceae_bacterium_NR021	2026094	Bacteria	noInfo	Actinobacteria	Actinobacteria	Bifidobacteriales	Bifidobacteriaceae	noInfo	WP_119526718.1	HTH	WP_119526716.1	hypothetical protein	pT2	T2	NoTest	HHpred	5|5	No	T|A	57	notest	noTest
GCF_002995845.1	Clostridium_luticellarii_DSM_29923	1691940	Bacteria	noInfo	Firmicutes	Clostridia	Clostridiales	Clostridiaceae	Clostridium	WP_106007973.1	HTH	WP_106007974.1	hypothetical protein	pT2	T2	NoTest	HHpred	5|5	No	T|A	26	notest	noTest
GCF_900461105.1	Clostridium_putrefaciens_NCTC9836	99675	Bacteria	noInfo	Firmicutes	Clostridia	Clostridiales	Clostridiaceae	Clostridium	WP_115641578.1	HTH	WP_115641579.1	hypothetical protein	pT2	T2	NoTest	HHpred	5|5	No	T|A	26	notest	noTest
GCF_000426305.1	Anaerovorax_odorimutans_DSM_5092	1120998	Bacteria	noInfo	Firmicutes	Clostridia	Clostridiales	Clostridiales Family XIII. Incertae Sedis	Anaerovorax	WP_027399265.1	HTH	WP_027399266.1	hypothetical protein	pT2	T2	NoTest	HHpred	5|5	No	T|A	26	notest	noTest
GCF_001407835.1	Lagierella_massiliensis_SIT14	1689303	Bacteria	noInfo	Firmicutes	Tissierellia	Tissierellales	Peptoniphilaceae	Lagierella	WP_055078734.1	HTH	WP_055078733.1	hypothetical protein	pT2	T2	NoTest	HHpred	5|5	No	T|A	21	notest	noTest
GCF_001517915.1	Oceanivirga_salmonicida_AVG_2115	1769291	Bacteria	noInfo	Fusobacteria	Fusobacteriia	Fusobacteriales	Leptotrichiaceae	Oceanivirga	WP_067141803.1	HTH	WP_067141806.1	hypothetical protein	pT2	T2	NoTest	HHpred	5|5	No	T|A	26	notest	noTest
GCF_000758905.1	Clostridiales_bacterium_S5_A14a	1230734	Bacteria	noInfo	Firmicutes	Clostridia	Clostridiales	Clostridiales Family XIII. Incertae Sedis	noInfo	WP_034432294.1	HTH	WP_034432292.1	hypothetical protein	pT2	T2	NoTest	HHpred	5|5	No	T|A	26	notest	noTest
GCF_004006635.1	Fusobacterium_necrophorum_subsp__necrophorum_ATCC_25286	143388	Bacteria	noInfo	Fusobacteria	Fusobacteriia	Fusobacteriales	Fusobacteriaceae	Fusobacterium	WP_035902106.1	HTH	WP_035902103.1	hypothetical protein	pT2	T2	NoTest	HHpred	5|5	No	T|A	25	notest	noTest
GCF_003858485.1	Clostridiales_bacterium_COT073_COT_073	2491044	Bacteria	noInfo	Firmicutes	Clostridia	Clostridiales	noInfo	noInfo	WP_124756505.1	HTH	WP_124756506.1	hypothetical protein	pT2	T2	NoTest	HHpred	5|5	No	T|A	23	notest	noTest
GCF_000190635.1	Syntrophobotulus_glycolicus_DSM_8271	645991	Bacteria	noInfo	Firmicutes	Clostridia	Clostridiales	Peptococcaceae	Syntrophobotulus	WP_013624377.1	HTH	WP_013624376.1	hypothetical protein	pT2	T2	MqsR superfamily	CDD	5|5	No	T|A	32	notest	noTest
GCF_001766835.1	Acetobacterium_wieringae_DSM_1911	52694	Bacteria	noInfo	Firmicutes	Clostridia	Clostridiales	Eubacteriaceae	Acetobacterium	WP_070372634.1	HTH	WP_070372635.1	hypothetical protein	pT2	T2	NoTest	HHpred	5|5	No	T|A	31	notest	noTest
GCF_000024205.1	Desulfofarcimen_acetoxidans_DSM_771	485916	Bacteria	noInfo	Firmicutes	Clostridia	Clostridiales	Peptococcaceae	Desulfofarcimen	WP_015756108.1	HTH	WP_015756109.1	hypothetical protein	pT2	T2	GH43_62_32_68_117_130 superfamily	CDD	5|5	No	T|A	27	notest	noTest	WP_083773346.1
GCF_002252565.1	Petroclostridium_xylanilyticum_SK_Y3	1792311	Bacteria	noInfo	Firmicutes	Clostridia	Clostridiales	Hungateiclostridiaceae	Petroclostridium	WP_094550186.1	HTH	WP_094550188.1	hypothetical protein	pT2	T2	NoTest	HHpred	5|5	No	T|A	31	notest	noTest
GCF_900111575.1	Anaerobranca_gottschalkii_DSM_13577	1120990	Bacteria	noInfo	Firmicutes	Clostridia	Clostridiales	Proteinivoraceae	Anaerobranca	WP_091348515.1	HTH	WP_091348512.1	hypothetical protein	pT2	T2	NoTest	HHpred	5|5	No	T|A	31	notest	noTest
GCF_002844395.1	Hungateiclostridium_saccincola_GGR1	1677857	Bacteria	noInfo	Firmicutes	Clostridia	Clostridiales	Hungateiclostridiaceae	Hungateiclostridium	WP_101303106.1	HTH	WP_034844757.1	MULTISPECIES: hypothetical protein	pT2	T2	NoTest	HHpred	5|5	No	T|A	39	notest	noTest
GCF_000237085.1	Hungateiclostridium_clariflavum_DSM_19732	720554	Bacteria	noInfo	Firmicutes	Clostridia	Clostridiales	Hungateiclostridiaceae	Hungateiclostridium	WP_014256600.1	HTH	WP_014256601.1	hypothetical protein	pT2	T2	NoTest	HHpred	5|5	No	T|A	39	notest	noTest
GCF_004364155.1	Fonticella_tunisiensis_DSM_24455	1096341	Bacteria	noInfo	Firmicutes	Clostridia	Clostridiales	Clostridiaceae	Fonticella	WP_133626863.1	HTH	WP_133626862.1	hypothetical protein	pT2	T2	NoTest	HHpred	5|5	No	T|A	31	notest	noTest
GCF_000747665.1	Thermoanaerobacterium_saccharolyticum_NTOU1	28896	Bacteria	noInfo	Firmicutes	Clostridia	Thermoanaerobacterales	Thermoanaerobacterales Family III. Incertae Sedis	Thermoanaerobacterium	WP_045411524.1	HTH	WP_045411523.1	hypothetical protein	pT2	T2	NoTest	HHpred	5|5	No	T|A	31	notest	noTest
GCF_900129895.1	Desulfotomaculum_hydrothermale_Lam5___DSM_18033	1121428	Bacteria	noInfo	Firmicutes	Clostridia	Clostridiales	Peptococcaceae	Desulfotomaculum	WP_008409524.1	HTH	WP_008409522.1	hypothetical protein	pT2	T2	NoTest	HHpred	5|5	No	T|A	39	notest	noTest
GCF_001375555.1	Numidum_massiliense_mt3	1522315	Bacteria	noInfo	Firmicutes	Bacilli	Bacillales	Bacillaceae	Numidum	WP_054950682.1	HTH	WP_054950683.1	type II toxin-antitoxin system MqsR family toxin	pT2	T2	NoTest	HHpred	5|5	No	T|A	31	notest	noTest
GCF_002591095.1	Yersinia_frederiksenii_FDAARGOS_417	29484	Bacteria	noInfo	Proteobacteria	Gammaproteobacteria	Enterobacterales	Yersiniaceae	Yersinia	WP_098904333.1	noNTD	WP_098904332.1	hypothetical protein	pT3	T3	EMP24_GP25L superfamily	CDD	5|5	No	A|T	-8	notest	noTest
GCF_001562015.1	Endozoicomonas_arenosclerae_ab112	1633495	Bacteria	noInfo	Proteobacteria	Gammaproteobacteria	Oceanospirillales	Endozoicomonadaceae	Endozoicomonas	WP_062262281.1	noNTD	WP_062262277.1	hypothetical protein	pT3	T3	NoTest	HHpred	5|5	No	A|T	2	notest	noTest	WP_079253669.1
GCF_000722635.1	Endozoicomonas_numazuensis_DSM_25634	1137799	Bacteria	noInfo	Proteobacteria	Gammaproteobacteria	Oceanospirillales	Endozoicomonadaceae	Endozoicomonas	WP_051786035.1	noNTD	WP_034835212.1	hypothetical protein	pT3	T3	NoTest	HHpred	5|5	No	A|T	2	notest	noTest	WP_051786034.1
GCF_900103255.1	Gilliamella_bombi	1908521	Bacteria	noInfo	Proteobacteria	Gammaproteobacteria	Orbales	Orbaceae	Gilliamella	WP_085166145.1	noNTD	WP_085166146.1	hypothetical protein	pT3	T3	NoTest	HHpred	5|5	No	A|T	8	notest	noTest
GCF_000015565.1	Verminephrobacter_eiseniae_EF01_2	391735	Bacteria	noInfo	Proteobacteria	Betaproteobacteria	Burkholderiales	Comamonadaceae	Verminephrobacter	WP_011809100.1	noNTD	WP_011809099.1	hypothetical protein	pT3	T3	NoTest	HHpred	5|5	No	A|T	8	notest	noTest
GCF_002205645.1	Roseateles_aquatilis_CCUG_48205	431061	Bacteria	noInfo	Proteobacteria	Betaproteobacteria	Burkholderiales	noInfo	Roseateles	WP_088386191.1	noNTD	WP_088386190.1	hypothetical protein	pT3	T3	NoTest	HHpred	5|5	No	A|T	27	notest	noTest
GCF_000518745.1	Phaseolibacter_flectens_ATCC_12775	1336237	Bacteria	noInfo	Proteobacteria	Gammaproteobacteria	Enterobacterales	Erwiniaceae	Phaseolibacter	WP_028684776.1	noNTD	WP_051434053.1	hypothetical protein	pT3	T3	NoTest	HHpred	5|5	No	A|T	-4	notest	noTest
GCF_000757425.2	Tatumella_morbirosei_LMG_23360	642227	Bacteria	noInfo	Proteobacteria	Gammaproteobacteria	Enterobacterales	Erwiniaceae	Tatumella	WP_038018856.1	noNTD	WP_038018854.1	hypothetical protein	pT3	T3	NoTest	HHpred	5|5	No	A|T	8	notest	noTest
GCF_000439375.1	Tatumella_saanichensis_NML_06_3099	480813	Bacteria	noInfo	Proteobacteria	Gammaproteobacteria	Enterobacterales	Erwiniaceae	Tatumella	WP_029687114.1	noNTD	WP_029687115.1	hypothetical protein	pT3	T3	NoTest	HHpred	5|5	No	A|T	15	notest	noTest
GCF_003671975.1	Pseudomonas_monteilii_B5	76759	Bacteria	noInfo	Proteobacteria	Gammaproteobacteria	Pseudomonadales	Pseudomonadaceae	Pseudomonas	WP_121757542.1	noNTD	WP_121757541.1	hypothetical protein	pT3	T3	NoTest	HHpred	5|5	No	A|T	-8	notest	noTest
GCF_000698265.1	Pseudomonas_simiae_WCS417	321846	Bacteria	noInfo	Proteobacteria	Gammaproteobacteria	Pseudomonadales	Pseudomonadaceae	Pseudomonas	WP_010212724.1	noNTD	WP_010212726.1	MULTISPECIES: hypothetical protein	pT3	T3	NoTest	HHpred	5|5	No	A|T	-8	notest	noTest
GCF_003700875.1	Pseudomonas_marginalis_pv__marginalis_ICMP_3555	97473	Bacteria	noInfo	Proteobacteria	Gammaproteobacteria	Pseudomonadales	Pseudomonadaceae	Pseudomonas	WP_043204860.1	noNTD	WP_064054909.1	hypothetical protein	pT3	T3	NoTest	HHpred	5|5	No	A|T	-8	notest	noTest
GCF_003851495.1	Pseudomonas_synxantha_2_79	47883	Bacteria	noInfo	Proteobacteria	Gammaproteobacteria	Pseudomonadales	Pseudomonadaceae	Pseudomonas	WP_043048841.1	noNTD	WP_043048839.1	MULTISPECIES: hypothetical protein	pT3	T3	NoTest	HHpred	5|5	No	A|T	-8	notest	noTest
GCF_003851605.1	Pseudomonas_orientalis_R2_66_08W	76758	Bacteria	noInfo	Proteobacteria	Gammaproteobacteria	Pseudomonadales	Pseudomonadaceae	Pseudomonas	WP_124357268.1	noNTD	WP_124357267.1	hypothetical protein	pT3	T3	NoTest	HHpred	5|5	No	A|T	-8	notest	noTest
GCF_002238255.1	Pseudomonas_lactis_PpR24	1615674	Bacteria	noInfo	Proteobacteria	Gammaproteobacteria	Pseudomonadales	Pseudomonadaceae	Pseudomonas	WP_003189004.1	noNTD	WP_032893301.1	MULTISPECIES: hypothetical protein	pT3	T3	NoTest	HHpred	5|5	No	A|T	-8	notest	noTest
GCF_000196475.1	Photorhabdus_asymbiotica	291112	Bacteria	noInfo	Proteobacteria	Gammaproteobacteria	Enterobacterales	Morganellaceae	Photorhabdus	WP_015835254.1	noNTD	WP_015835255.1	hypothetical protein	pT3	T3	NoTest	HHpred	5|5	No	A|T	6	notest	noTest
GCF_900116645.1	Massilia_namucuonensis_CGMCC_1_11014	1035707	Bacteria	noInfo	Proteobacteria	Betaproteobacteria	Burkholderiales	Oxalobacteraceae	Massilia	WP_093558531.1	noNTD	WP_093558530.1	hypothetical protein	pT3	T3	NoTest	HHpred	5|5	No	A|T	-4	notest	noTest
GCF_900186835.1	Pasteurella_dagmatis_NCTC11617	754	Bacteria	noInfo	Proteobacteria	Gammaproteobacteria	Pasteurellales	Pasteurellaceae	Pasteurella	WP_005764211.1	noNTD	WP_005764209.1	hypothetical protein	pT3	T3	NoTest	HHpred	5|5	No	A|T	-1	notest	noTest
GCF_000188255.1	Actinobacillus_ureae_ATCC_25976	887324	Bacteria	noInfo	Proteobacteria	Gammaproteobacteria	Pasteurellales	Pasteurellaceae	Actinobacillus	WP_005621546.1	noNTD	WP_005621545.1	hypothetical protein	pT3	T3	NoTest	HHpred	5|5	No	A|T	-17	notest	noTest
GCF_900637765.1	Haemophilus_aegyptius_NCTC8134	197575	Bacteria	noInfo	Proteobacteria	Gammaproteobacteria	Pasteurellales	Pasteurellaceae	Haemophilus	WP_005684834.1	noNTD	WP_006996405.1	MULTISPECIES: hypothetical protein	pT3	T3	NoTest	HHpred	5|5	No	A|T	-14	notest	noTest
GCF_900107795.1	Chitinophaga_terrae_Kim_and_Jung_2007_DSM_23920	408074	Bacteria	noInfo	Bacteroidetes	Chitinophagia	Chitinophagales	Chitinophagaceae	Chitinophaga	WP_089763179.1	noNTD	WP_089763178.1	hypothetical protein	pT3	T3	NoTest	HHpred	5|5	No	A|T	3	notest	noTest
GCF_003470675.1	Parabacteroides_merdae_AM16_50	46503	Bacteria	noInfo	Bacteroidetes	Bacteroidia	Bacteroidales	Tannerellaceae	Parabacteroides	WP_008663611.1	noNTD	WP_034532807.1	MULTISPECIES: hypothetical protein	pT3	T3	NoTest	HHpred	2|2	No	A|T	-20	notest	noTest
GCF_000701505.1	Dyadobacter_crusticola_DSM_16708	1121483	Bacteria	noInfo	Bacteroidetes	Cytophagia	Cytophagales	Cytophagaceae	Dyadobacter	WP_031530625.1	noNTD	WP_031530626.1	hypothetical protein	pT3	T3	NoTest	HHpred	5|5	No	A|T	48	notest	noTest
GCF_900230225.1	Spirosoma_fluviale_DSM_29961	1597977	Bacteria	noInfo	Bacteroidetes	Cytophagia	Cytophagales	Cytophagaceae	Spirosoma	WP_097130504.1	noNTD	WP_097130502.1	hypothetical protein	pT3	T3	NoTest	HHpred	5|5	No	A|T	18	notest	noTest
GCF_003002825.1	Spirosoma_oryzae_DSM_28354	1469603	Bacteria	noInfo	Bacteroidetes	Cytophagia	Cytophagales	Cytophagaceae	Spirosoma	WP_106139889.1	noNTD	WP_106139888.1	hypothetical protein	pT3	T3	NoTest	HHpred	5|5	No	A|T	18	notest	noTest
GCF_900107535.1	Pedobacter_hartonius_DSM_19033	425514	Bacteria	noInfo	Bacteroidetes	Sphingobacteriia	Sphingobacteriales	Sphingobacteriaceae	Pedobacter	WP_090559764.1	noNTD	WP_090559765.1	hypothetical protein	pT3	T3	NoTest	HHpred	5|5	No	A|T	-1	notest	noTest
GCF_004362715.1	Pedobacter_metabolipauper_DSM_19035	425513	Bacteria	noInfo	Bacteroidetes	Sphingobacteriia	Sphingobacteriales	Sphingobacteriaceae	Pedobacter	WP_133574934.1	noNTD	WP_133574935.1	hypothetical protein	pT3	T3	NoTest	HHpred	5|5	No	A|T	-1	notest	noTest
GCF_900108855.1	Dyadobacter_koreensis_DSM_19938	408657	Bacteria	noInfo	Bacteroidetes	Cytophagia	Cytophagales	Cytophagaceae	Dyadobacter	WP_090337573.1	noNTD	WP_090337575.1	hypothetical protein	pT3	T3	NoTest	HHpred	5|5	No	A|T	25	notest	noTest
GCF_000428845.1	Dyadobacter_alkalitolerans_DSM_23607	1121481	Bacteria	noInfo	Bacteroidetes	Cytophagia	Cytophagales	Cytophagaceae	Dyadobacter	WP_084439484.1	noNTD	WP_026629614.1	hypothetical protein	pT3	T3	NoTest	HHpred	5|5	No	A|T	-38	notest	noTest
GCF_900167945.1	Dyadobacter_psychrophilus_DSM_22270	651661	Bacteria	noInfo	Bacteroidetes	Cytophagia	Cytophagales	Cytophagaceae	Dyadobacter	WP_082217479.1	noNTD	WP_082217480.1	hypothetical protein	pT3	T3	NoTest	HHpred	5|5	No	A|T	28	notest	noTest
GCF_900115665.1	Pseudarcicella_hirudinis_E92_LMG_26720_CCM_7988	1079859	Bacteria	noInfo	Bacteroidetes	Cytophagia	Cytophagales	Cytophagaceae	Pseudarcicella	WP_092012540.1	noNTD	WP_092012535.1	hypothetical protein	pT3	T3	TIGR03503 superfamily	CDD	5|5	No	A|T	-17	notest	noTest
GCF_004369705.1	Flavobacterium_circumlabens_CCM_8828	2133765	Bacteria	noInfo	Bacteroidetes	Flavobacteriia	Flavobacteriales	Flavobacteriaceae	Flavobacterium	WP_132034566.1	noNTD	WP_132034564.1	hypothetical protein	pT3	T3	NoTest	HHpred	5|5	No	A|T	-1	notest	noTest
GCF_003996965.1	Flavobacterium_cupreum_CCM_8825	2133766	Bacteria	noInfo	Bacteroidetes	Flavobacteriia	Flavobacteriales	Flavobacteriaceae	Flavobacterium	WP_127339540.1	noNTD	WP_127339539.1	hypothetical protein	pT3	T3	NoTest	HHpred	5|5	No	A|T	87	notest	noTest
GCF_003703975.1	Larkinella_soli_MIMbqt9	1770527	Bacteria	noInfo	Bacteroidetes	Cytophagia	Cytophagales	Cytophagaceae	Larkinella	WP_128546658.1	noNTD	WP_128546657.1	hypothetical protein	pT3	T3	NoTest	HHpred	5|5	No	A|T	-14	notest	noTest	WP_128546659.1
GCF_003858635.1	Larkinella_rosea_KCTC52004	2025312	Bacteria	noInfo	Bacteroidetes	Cytophagia	Cytophagales	Cytophagaceae	Larkinella	WP_124875459.1	noNTD	WP_124875461.1	hypothetical protein	pT3	T3	NoTest	HHpred	5|5	No	A|T	-14	notest	noTest
GCF_003259745.1	Larkinella_arboricola_DSM_21851	643671	Bacteria	noInfo	Bacteroidetes	Cytophagia	Cytophagales	Cytophagaceae	Larkinella	WP_111626305.1	noNTD	WP_111626306.1	hypothetical protein	pT3	T3	NoTest	HHpred	5|5	No	A|T	-14	notest	noTest
GCF_003858645.1	Larkinella_knui_KCTC42998	2025310	Bacteria	noInfo	Bacteroidetes	Cytophagia	Cytophagales	Cytophagaceae	Larkinella	WP_124910235.1	noNTD	WP_124910236.1	hypothetical protein	pT3	T3	NoTest	HHpred	5|5	No	A|T	-14	notest	noTest
GCF_900119105.1	Chitinophaga_sancti_DSM_784	1004	Bacteria	noInfo	Bacteroidetes	Chitinophagia	Chitinophagales	Chitinophagaceae	Chitinophaga	WP_072356696.1	noNTD	WP_072356695.1	hypothetical protein	pT3	T3	NoTest	HHpred	5|5	No	A|T	2	notest	noTest
GCF_900110245.1	Niastella_yeongjuensis_DSM_17621	354355	Bacteria	noInfo	Bacteroidetes	Chitinophagia	Chitinophagales	Chitinophagaceae	Niastella	WP_081197678.1	noNTD	WP_081197679.1	hypothetical protein	pT3	T3	NoTest	HHpred	5|5	No	A|T	-1	notest	noTest
GCF_002078015.1	Niastella_populi_CCTCC_AB_208238	550983	Bacteria	noInfo	Bacteroidetes	Chitinophagia	Chitinophagales	Chitinophagaceae	Niastella	WP_081164617.1	noNTD	WP_081164616.1	hypothetical protein	pT3	T3	NoTest	HHpred	5|5	No	A|T	-4	notest	noTest
GCF_000246855.1	Niastella_koreensis_GR20_10	700598	Bacteria	noInfo	Bacteroidetes	Chitinophagia	Chitinophagales	Chitinophagaceae	Niastella	WP_014220904.1	noNTD	WP_014220903.1	hypothetical protein	pT3	T3	NoTest	HHpred	5|5	No	A|T	-1	notest	noTest
GCF_002077945.1	Niastella_vici_DJ57	1703345	Bacteria	noInfo	Bacteroidetes	Chitinophagia	Chitinophagales	Chitinophagaceae	Niastella	WP_081146124.1	noNTD	WP_081146123.1	hypothetical protein	pT3	T3	NoTest	HHpred	5|5	No	A|T	-1	notest	noTest
GCF_003071345.1	Chitinophaga_parva_LY_1	2169414	Bacteria	noInfo	Bacteroidetes	Chitinophagia	Chitinophagales	Chitinophagaceae	Chitinophaga	WP_108685764.1	noNTD	WP_108685765.1	hypothetical protein	pT3	T3	NoTest	HHpred	5|5	No	A|T	67	notest	noTest
GCF_003071385.1	Chitinophaga_costaii_A37T2	1335309	Bacteria	noInfo	Bacteroidetes	Chitinophagia	Chitinophagales	Chitinophagaceae	Chitinophaga	WP_089710076.1	noNTD	WP_089710078.1	hypothetical protein	pT3	T3	DUF267 superfamily	CDD	5|5	No	A|T	-1	notest	noTest
GCF_002013915.1	Mucilaginibacter_pedocola_TBZ30	1792845	Bacteria	noInfo	Bacteroidetes	Sphingobacteriia	Sphingobacteriales	Sphingobacteriaceae	Mucilaginibacter	WP_078347239.1	noNTD	WP_078347240.1	hypothetical protein	pT3	T3	NoTest	HHpred	5|5	No	A|T	-8	notest	noTest
GCF_900105165.1	Mucilaginibacter_mallensis_MP1X4	652787	Bacteria	noInfo	Bacteroidetes	Sphingobacteriia	Sphingobacteriales	Sphingobacteriaceae	Mucilaginibacter	WP_091367655.1	noNTD	WP_091367653.1	hypothetical protein	pT3	T3	S_4TM superfamily	CDD	5|5	No	A|T	1	notest	noTest
GCF_900155965.1	Mucilaginibacter_lappiensis_ATCC_BAA_1855	354630	Bacteria	noInfo	Bacteroidetes	Sphingobacteriia	Sphingobacteriales	Sphingobacteriaceae	Mucilaginibacter	WP_076373527.1	noNTD	WP_076373526.1	hypothetical protein	pT3	T3	S_4TM superfamily	CDD	5|5	No	A|T	2	notest	noTest
GCF_002205845.1	Pelomonas_puraquae_CCUG_52769	431059	Bacteria	noInfo	Proteobacteria	Betaproteobacteria	Burkholderiales	Comamonadaceae	Pelomonas	WP_088482758.1	noNTD	WP_088482757.1	hypothetical protein	pT3	T3	NoTest	HHpred	5|5	No	A|T	-17	notest	noTest
GCF_003574315.1	Capsulimonas_corticalis_AX_7	2219043	Bacteria	noInfo	Armatimonadetes	Armatimonadia	Capsulimonadales	Capsulimonadaceae	Capsulimonas	WP_119322679.1	noNTD	WP_125206093.1	hypothetical protein	pT3	T3	PriX superfamily	CDD	5|5	No	A|T	-29	notest	noTest
GCF_003022385.1	filamentous_cyanobacterium_CCP3	2107704	Bacteria	noInfo	Cyanobacteria	noInfo	noInfo	noInfo	noInfo	WP_106920960.1	noNTD	WP_106920959.1	hypothetical protein	pT3	T3	NoTest	HHpred	5|5	No	A|T	81	notest	noTest
GCF_000381585.1	Acidobacteriaceae_bacterium_KBS_83	1267533	Bacteria	noInfo	Acidobacteria	Acidobacteriia	Acidobacteriales	Acidobacteriaceae	noInfo	WP_020706885.1	noNTD	WP_020706884.1	hypothetical protein	pT3	T3	NoTest	HHpred	5|5	No	A|T	-4	notest	noTest
GCF_900217815.1	Rhodobacter_maris_JA276	446682	Bacteria	noInfo	Proteobacteria	Alphaproteobacteria	Rhodobacterales	Rhodobacteraceae	Rhodobacter	WP_097068641.1	noNTD	WP_097068642.1	hypothetical protein	pT3	T3	NoTest	HHpred	5|5	No	A|T	-26	notest	noTest
GCF_900172375.1	Aquimixticola_soesokkakensis_CECT_8620	1519096	Bacteria	noInfo	Proteobacteria	Alphaproteobacteria	Rhodobacterales	Rhodobacteraceae	Aquimixticola	WP_085838084.1	noNTD	WP_085838083.1	hypothetical protein	pT3	T3	NoTest	HHpred	5|5	No	A|T	-8	notest	noTest	WP_085838104.1
GCF_003053745.1	Sphingomonas_faeni_MA_olki	185950	Bacteria	noInfo	Proteobacteria	Alphaproteobacteria	Sphingomonadales	Sphingomonadaceae	Sphingomonas	WP_107954172.1	noNTD	WP_107954173.1	hypothetical protein	pT3	T3	NYD-SP28 superfamily	CDD	5|5	No	A|T	2	notest	noTest
GCF_002943565.1	Marinicaulis_flavus_SY_3_19	2058213	Bacteria	noInfo	Proteobacteria	Alphaproteobacteria	Parvularculales	Parvularculaceae	Marinicaulis	WP_104828764.1	noNTD	WP_133162165.1	hypothetical protein	pT3	T3	NoTest	HHpred	5|5	No	A|T	-50	notest	noTest
GCF_900476255.1	Porphyromonas_crevioricanis_NCTC12858	393921	Bacteria	noInfo	Bacteroidetes	Bacteroidia	Bacteroidales	Porphyromonadaceae	Porphyromonas	WP_023940535.1	noNTD	WP_042225980.1	hypothetical protein	pT3	T3	NoTest	HHpred	5|5	No	A|T	2	notest	noTest
GCF_003991565.1	Butyricimonas_faecalis_H184	2093856	Bacteria	noInfo	Bacteroidetes	Bacteroidia	Bacteroidales	Odoribacteraceae	Butyricimonas	WP_106481569.1	noNTD	WP_127075436.1	hypothetical protein	pT3	T3	NoTest	HHpred	5|5	No	A|T	-14	notest	noTest
GCF_000191065.1	Prevotella_multiformis_DSM_16608	888743	Bacteria	noInfo	Bacteroidetes	Bacteroidia	Bacteroidales	Prevotellaceae	Prevotella	WP_007367283.1	noNTD	WP_040554249.1	hypothetical protein	pT3	T3	NoTest	HHpred	3|3	No	A|T	1	notest	noTest
GCF_003171675.1	Reichenbachiella_versicolor_DC003	1821036	Bacteria	noInfo	Bacteroidetes	Cytophagia	Cytophagales	Flammeovirgaceae	Reichenbachiella	WP_109831388.1	noNTD	WP_109831389.1	hypothetical protein	pT3	T3	NoTest	HHpred	5|5	No	A|T	0	notest	noTest
GCF_004364125.1	Sphingobacterium_paludis_CGMCC_1_12801	1476465	Bacteria	noInfo	Bacteroidetes	Sphingobacteriia	Sphingobacteriales	Sphingobacteriaceae	Sphingobacterium	WP_133639784.1	noNTD	WP_133639783.1	hypothetical protein	pT3	T3	NoTest	HHpred	5|5	No	A|T	-14	notest	noTest
GCF_003344925.1	Flavobacterium_arcticum_SM1502	1784713	Bacteria	noInfo	Bacteroidetes	Flavobacteriia	Flavobacteriales	Flavobacteriaceae	Flavobacterium	WP_114677716.1	noNTD	WP_114677715.1	hypothetical protein	pT3	T3	NoTest	HHpred	5|5	No	A|T	30	notest	noTest
GCF_001278115.1	Flavobacterium_akiainvivens_IK_1	1202724	Bacteria	noInfo	Bacteroidetes	Flavobacteriia	Flavobacteriales	Flavobacteriaceae	Flavobacterium	WP_054408652.1	noNTD	WP_054408651.1	hypothetical protein	pT3	T3	NoTest	HHpred	5|5	No	A|T	9	notest	noTest
GCF_900188275.1	Dokdonia_pacifica_DSM_25597	1627892	Bacteria	noInfo	Bacteroidetes	Flavobacteriia	Flavobacteriales	Flavobacteriaceae	Dokdonia	WP_089369984.1	noNTD	WP_089369985.1	hypothetical protein	pT3	T3	NoTest	HHpred	5|5	No	A|T	7	notest	noTest
GCF_000425445.1	Flavobacterium_denitrificans_DSM_15936	1121888	Bacteria	noInfo	Bacteroidetes	Flavobacteriia	Flavobacteriales	Flavobacteriaceae	Flavobacterium	WP_026728233.1	noNTD	WP_026728234.1	hypothetical protein	pT3	T3	NoTest	HHpred	4|5	No	A|T	1	notest	noTest
GCF_002217365.1	Flavobacterium_pectinovorum_ATCC_19366	29533	Bacteria	noInfo	Bacteroidetes	Flavobacteriia	Flavobacteriales	Flavobacteriaceae	Flavobacterium	WP_073397420.1	noNTD	WP_073397421.1	hypothetical protein	pT3	T3	NoTest	HHpred	4|5	No	A|T	6	notest	noTest
GCF_000735715.2	Flavobacterium_chungangense_LMG_26729	1453505	Bacteria	noInfo	Bacteroidetes	Flavobacteriia	Flavobacteriales	Flavobacteriaceae	Flavobacterium	WP_031455055.1	noNTD	WP_031455056.1	MULTISPECIES: hypothetical protein	pT3	T3	NoTest	HHpred	4|5	No	A|T	1	notest	noTest
GCF_900107795.1	Chitinophaga_terrae_Kim_and_Jung_2007_DSM_23920	408074	Bacteria	noInfo	Bacteroidetes	Chitinophagia	Chitinophagales	Chitinophagaceae	Chitinophaga	WP_089764869.1	noNTD	WP_089764769.1	hypothetical protein	pT3	T3	NoTest	HHpred	4|5	No	A|T	5	notest	noTest
GCF_001507425.1	Flavobacteriaceae_bacterium_CRH	1742859	Bacteria	noInfo	Bacteroidetes	Flavobacteriia	Flavobacteriales	Flavobacteriaceae	noInfo	WP_059116700.1	noNTD	WP_059116701.1	hypothetical protein	pT3	T3	NoTest	HHpred	5|5	No	A|T	-1	notest	noTest
GCF_000016645.1	Flavobacterium_johnsoniae_UW101__UW101__ATCC_17061_	376686	Bacteria	noInfo	Bacteroidetes	Flavobacteriia	Flavobacteriales	Flavobacteriaceae	Flavobacterium	WP_012026841.1	noNTD	WP_012026840.1	hypothetical protein	pT3	T3	NoTest	HHpred	5|5	No	A|T	0	notest	noTest
GCF_900129555.1	Flavobacterium_defluvii_DSM_17963	370979	Bacteria	noInfo	Bacteroidetes	Flavobacteriia	Flavobacteriales	Flavobacteriaceae	Flavobacterium	WP_073417172.1	noNTD	WP_073417173.1	hypothetical protein	pT3	T3	NoTest	HHpred	5|5	No	A|T	-1	notest	noTest
GCF_001401755.1	Aquimarina_longa_SW024	1379258	Bacteria	noInfo	Bacteroidetes	Flavobacteriia	Flavobacteriales	Flavobacteriaceae	Aquimarina	WP_062062186.1	noNTD	WP_062062183.1	hypothetical protein	pT3	T3	TauE superfamily	CDD	5|5	No	A|T	-8	notest	noTest
GCF_900142445.1	Chryseobacterium_polytrichastri_DSM_26899	1302687	Bacteria	noInfo	Bacteroidetes	Flavobacteriia	Flavobacteriales	Flavobacteriaceae	Chryseobacterium	WP_073291305.1	noNTD	WP_073291303.1	hypothetical protein	pT3	T3	NoTest	HHpred	5|5	No	A|T	-23	notest	noTest
GCF_001747085.1	Algibacter_aquaticus_SK_16	1849968	Bacteria	noInfo	Bacteroidetes	Flavobacteriia	Flavobacteriales	Flavobacteriaceae	Algibacter	WP_069831422.1	noNTD	WP_069831423.1	hypothetical protein	pT3	T3	NoTest	HHpred	5|5	No	A|T	-26	notest	noTest
GCF_001693415.1	Tenacibaculum_soleae_UCD_KL19	447689	Bacteria	noInfo	Bacteroidetes	Flavobacteriia	Flavobacteriales	Flavobacteriaceae	Tenacibaculum	WP_084443069.1	noNTD	WP_068703126.1	hypothetical protein	pT3	T3	NoTest	HHpred	5|5	No	A|T	-8	notest	noTest
GCF_000281775.1	Escherichia_coli_STEC_O31	754081	Bacteria	noInfo	Proteobacteria	Gammaproteobacteria	Enterobacterales	Enterobacteriaceae	Escherichia	WP_000287252.1	noNTD	WP_000019185.1	MULTISPECIES: hypothetical protein	pT3	T3	NoTest	HHpred	4|4	No	A|T	22	TA	NotPhage
GCF_002441955.1	Methylomonas_koyamae_LM6	702114	Bacteria	noInfo	Proteobacteria	Gammaproteobacteria	Methylococcales	Methylococcaceae	Methylomonas	WP_064029374.1	noNTD	WP_064029372.1	hypothetical protein	pT3	T3	NoTest	HHpred	5|5	No	A|T	10	notest	noTest
GCF_003711265.1	Bathymodiolus_thermophilus_thioautotrophic_gill_symbiont_EPR9N	2360	Bacteria	noInfo	Proteobacteria	Gammaproteobacteria	noInfo	noInfo	noInfo	WP_122952138.1	noNTD	WP_122952137.1	hypothetical protein	pT3	T3	NoTest	HHpred	5|5	No	A|T	9	notest	noTest	WP_122952139.1
GCF_000013665.1	Saccharophagus_degradans_2_40	203122	Bacteria	noInfo	Proteobacteria	Gammaproteobacteria	Cellvibrionales	Cellvibrionaceae	Saccharophagus	WP_011469192.1	noNTD	WP_011469191.1	hypothetical protein	pT3	T3	NoTest	HHpred	5|5	No	A|T	5	notest	noTest
GCF_001050375.1	Catenovulum_maritimum_Q1	1513271	Bacteria	noInfo	Proteobacteria	Gammaproteobacteria	Alteromonadales	Alteromonadaceae	Catenovulum	WP_053084554.1	noNTD	WP_048692653.1	hypothetical protein	pT3	T3	NoTest	HHpred	2|2	No	A|T	-1	notest	noTest
GCF_000422845.1	Oceanobacter_kriegii_DSM_6294	1122615	Bacteria	noInfo	Proteobacteria	Gammaproteobacteria	Oceanospirillales	Oceanospirillaceae	Oceanobacter	WP_051219059.1	noNTD	WP_028293162.1	hypothetical protein	pT3	T3	NoTest	HHpred	4|4	No	A|T	14	notest	noTest
GCF_002196165.1	Vibrio_cholerae_5	666	Bacteria	noInfo	Proteobacteria	Gammaproteobacteria	Vibrionales	Vibrionaceae	Vibrio	WP_088132353.1	noNTD	WP_088132352.1	hypothetical protein	pT3	T3	NoTest	HHpred	5|5	No	A|T	-4	Toxic	NotPhage
GCF_000745915.1	Deinococcus_misasensis_DSM_22328	1121382	Bacteria	noInfo	Deinococcus-Thermus	Deinococci	Deinococcales	Deinococcaceae	Deinococcus	WP_051964951.1	noNTD	WP_034344106.1	hypothetical protein	pT3	T3	NoTest	HHpred	5|5	No	A|T	2	notest	noTest
GCF_003345215.1	Deinococcus_wulumuqiensis_NEB_479	980427	Bacteria	noInfo	Deinococcus-Thermus	Deinococci	Deinococcales	Deinococcaceae	Deinococcus	WP_114672085.1	noNTD	WP_114672084.1	hypothetical protein	pT3	T3	NoTest	HHpred	2|2	No	A|T	9	notest	noTest
GCF_900109185.1	Deinococcus_reticulitermitis_CGMCC_1_10218	856736	Bacteria	noInfo	Deinococcus-Thermus	Deinococci	Deinococcales	Deinococcaceae	Deinococcus	WP_092265324.1	noNTD	WP_092265323.1	hypothetical protein	pT3	T3	PRK14959 superfamily_H_PPase superfamily	CDD	4|5	No	A|T	10	notest	noTest
GCF_001558255.2	Grimontia_hollisae_ATCC_33564	673	Bacteria	noInfo	Proteobacteria	Gammaproteobacteria	Vibrionales	Vibrionaceae	Grimontia	WP_040528154.1	noNTD	WP_040528152.1	hypothetical protein	pT3	T3	NoTest	HHpred	5|5	No	A|T	-4	notest	noTest
GCF_003148745.1	Pleionea_mediterranea_DSM_25350	523701	Bacteria	noInfo	Proteobacteria	Gammaproteobacteria	Oceanospirillales	Kangiellaceae	Pleionea	WP_109762845.1	noNTD	WP_109762846.1	hypothetical protein	pT3	T3	CASP_C superfamily	CDD	5|5	No	A|T	-4	notest	noTest
GCF_000986865.1	Pararheinheimera_mesophila_IITR_13	1547515	Bacteria	noInfo	Proteobacteria	Gammaproteobacteria	Chromatiales	Chromatiaceae	Pararheinheimera	WP_046521262.1	noNTD	WP_046521261.1	hypothetical protein	pT3	T3	NoTest	HHpred	5|5	No	A|T	-10	stuck in cloning	NotPhage
GCF_004354305.1	Shewanella_decolorationis_sesselensis	256839	Bacteria	noInfo	Proteobacteria	Gammaproteobacteria	Alteromonadales	Shewanellaceae	Shewanella	WP_133179374.1	noNTD	WP_133179376.1	hypothetical protein	pT3	T3	NoTest	HHpred	5|5	No	A|T	-10	notest	noTest
GCF_002153535.1	Commensalibacter_intestini_DmL_052	479936	Bacteria	noInfo	Proteobacteria	Alphaproteobacteria	Rhodospirillales	Acetobacteraceae	Commensalibacter	WP_086632230.1	noNTD	WP_086632231.1	hypothetical protein	pT3	T3	NoTest	HHpred	4|5	No	A|T	4	notest	noTest
GCF_000724025.1	Asaia_platycodi_SF2_1	1382230	Bacteria	noInfo	Proteobacteria	Alphaproteobacteria	Rhodospirillales	Acetobacteraceae	Asaia	WP_023977164.1	noNTD	WP_023977163.1	MULTISPECIES: hypothetical protein	pT3	T3	NoTest	HHpred	5|5	No	A|T	6	notest	noTest
GCF_003012815.1	Sphingosinicella_vermicomposti_KCTC_22446	614671	Bacteria	noInfo	Proteobacteria	Alphaproteobacteria	Sphingomonadales	Sphingomonadaceae	Sphingosinicella	WP_106638619.1	noNTD	WP_106638618.1	hypothetical protein	pT3	T3	DUF2254 superfamily	CDD	5|5	No	A|T	-26	notest	noTest
GCF_003050705.1	Sphingomonas_aurantiaca_MA101b	185949	Bacteria	noInfo	Proteobacteria	Alphaproteobacteria	Sphingomonadales	Sphingomonadaceae	Sphingomonas	WP_107958534.1	noNTD	WP_107958532.1	hypothetical protein	pT3	T3	OATP superfamily	CDD	5|5	No	A|T	-23	notest	noTest
GCF_900638095.1	Pasteurella_multocida_NCTC8282	747	Bacteria	noInfo	Proteobacteria	Gammaproteobacteria	Pasteurellales	Pasteurellaceae	Pasteurella	WP_126373018.1	noNTD	WP_126373016.1	hypothetical protein	pT3	T3	NoTest	HHpred	5|5	No	A|T	-1	notest	noTest
GCF_000280765.1	Pseudomonas_gingeri_NCPPB_3146___LMG_5327	707248	Bacteria	noInfo	Proteobacteria	Gammaproteobacteria	Pseudomonadales	Pseudomonadaceae	Pseudomonas	WP_017124578.1	noNTD	WP_017124577.1	hypothetical protein	pT3	T3	PotC superfamily	CDD	5|5	No	A|T	31	notest	noTest
GCF_900102625.1	Acidovorax_valerianellae_DSM_16619	187868	Bacteria	noInfo	Proteobacteria	Betaproteobacteria	Burkholderiales	Comamonadaceae	Acidovorax	WP_092746162.1	noNTD	WP_092746163.1	hypothetical protein	pT3	T3	NoTest	HHpred	5|5	No	A|T	-4	notest	noTest
GCF_000378445.1	Deinococcus_aquatilis_DSM_23025	1121378	Bacteria	noInfo	Deinococcus-Thermus	Deinococci	Deinococcales	Deinococcaceae	Deinococcus	WP_019011017.1	noNTD	WP_083922490.1	hypothetical protein	pT3	T3	NoTest	HHpred	5|5	No	A|T	-4	notest	noTest
GCF_002198095.1	Deinococcus_indicus_DR1	223556	Bacteria	noInfo	Deinococcus-Thermus	Deinococci	Deinococcales	Deinococcaceae	Deinococcus	WP_088247739.1	noNTD	WP_088247737.1	hypothetical protein	pT3	T3	NoTest	HHpred	5|5	No	A|T	-1	notest	noTest	WP_088247741.1
GCF_002897375.1	Deinococcus_aerius_TR0125	200253	Bacteria	noInfo	Deinococcus-Thermus	Deinococci	Deinococcales	Deinococcaceae	Deinococcus	WP_103131049.1	noNTD	WP_103131050.1	hypothetical protein	pT3	T3	NoTest	HHpred	5|5	No	A|T	-1	notest	noTest
GCF_002901445.1	Deinococcus_koreensis_SJW1_2	2054903	Bacteria	noInfo	Deinococcus-Thermus	Deinococci	Deinococcales	Deinococcaceae	Deinococcus	WP_103312934.1	noNTD	WP_103313543.1	hypothetical protein	pT3	T3	NoTest	HHpred	5|5	No	A|T	55	notest	noTest
GCF_000430545.1	Tenacibaculum_ovolyticum_DSM_18103	1123347	Bacteria	noInfo	Bacteroidetes	Flavobacteriia	Flavobacteriales	Flavobacteriaceae	Tenacibaculum	WP_051263670.1	noNTD	WP_028888086.1	hypothetical protein	pT3	T3	NoTest	HHpred	5|5	No	A|T	-8	notest	noTest
GCF_001936575.1	Tenacibaculum_agarivorans_HZ1	1908389	Bacteria	noInfo	Bacteroidetes	Flavobacteriia	Flavobacteriales	Flavobacteriaceae	Tenacibaculum	WP_083629173.1	noNTD	WP_075340528.1	hypothetical protein	pT3	T3	NoTest	HHpred	5|5	No	A|T	-8	notest	noTest
GCF_000318215.2	Porphyromonas_catoniae_F0037	1127696	Bacteria	noInfo	Bacteroidetes	Bacteroidia	Bacteroidales	Porphyromonadaceae	Porphyromonas	WP_005468630.1	noNTD	WP_005468628.1	hypothetical protein	pT3	T3	NoTest	HHpred	5|5	No	A|T	-11	notest	noTest
GCF_900683745.1	Paraprevotella_xylaniphila_YIT_11841	762982	Bacteria	noInfo	Bacteroidetes	Bacteroidia	Bacteroidales	Prevotellaceae	Paraprevotella	WP_130892495.1	noNTD	WP_130892494.1	hypothetical protein	pT3	T3	NoTest	HHpred	5|5	No	A|T	-4	notest	noTest
GCF_000178975.2	Granulicella_tundricola_MP5ACTX9	1198114	Bacteria	noInfo	Acidobacteria	Acidobacteriia	Acidobacteriales	Acidobacteriaceae	Granulicella	WP_083808348.1	Other	WP_013578515.1	hypothetical protein	pT3	T3	NoTest	HHpred	5|5	No	A|T	-4	notest	noTest
GCF_900460215.1	Suttonella_indologenes_NCTC10717	13276	Bacteria	noInfo	Proteobacteria	Gammaproteobacteria	Cardiobacteriales	Cardiobacteriaceae	Suttonella	WP_115218720.1	noNTD	WP_115218721.1	hypothetical protein	pT3	T3	NoTest	HHpred	5|5	No	A|T	-4	notest	noTest
GCF_004614235.1	Brevundimonas_intermedia_B_10	74315	Bacteria	noInfo	Proteobacteria	Alphaproteobacteria	Caulobacterales	Caulobacteraceae	Brevundimonas	WP_135194607.1	noNTD	WP_135194606.1	hypothetical protein	pT3	T3	NoTest	HHpred	5|5	No	A|T	-11	notest	noTest	WP_135194608.1
GCF_000687535.1	Helicobacter_rodentium_ATCC_700285	1449345	Bacteria	noInfo	Proteobacteria	Epsilonproteobacteria	Campylobacterales	Helicobacteraceae	Helicobacter	WP_084310206.1	noNTD	WP_026943962.1	hypothetical protein	pT4	T4	AA_permease_2 superfamily	CDD	5|5	No	A|T	-20	notest	noTest
GCF_003612285.1	bacterium_D16_51	2320097	Bacteria	noInfo	noInfo	noInfo	noInfo	noInfo	noInfo	WP_120446394.1	noNTD	WP_120446393.1	MULTISPECIES: hypothetical protein	pT4	T4	NoTest	HHpred	2|5	No	A|T	2	notest	noTest
GCF_003612315.1	bacterium_D16_59	2320098	Bacteria	noInfo	noInfo	noInfo	noInfo	noInfo	noInfo	WP_120446394.1	noNTD	WP_120446393.1	MULTISPECIES: hypothetical protein	pT4	T4	NoTest	HHpred	2|5	No	A|T	2	notest	noTest
GCF_003611875.1	bacterium_D16_56	2320105	Bacteria	noInfo	noInfo	noInfo	noInfo	noInfo	noInfo	WP_120423609.1	noNTD	WP_120423608.1	MULTISPECIES: hypothetical protein	pT4	T4	NoTest	HHpred	5|5	No	A|T	-8	notest	noTest
GCF_003611905.1	bacterium_D16_54	2320104	Bacteria	noInfo	noInfo	noInfo	noInfo	noInfo	noInfo	WP_120423609.1	noNTD	WP_120423608.1	MULTISPECIES: hypothetical protein	pT4	T4	NoTest	HHpred	5|5	No	A|T	-8	notest	noTest
GCF_001286805.1	Kallipyga_gabonensis_GM4	1686287	Bacteria	noInfo	Firmicutes	Tissierellia	noInfo	noInfo	Kallipyga	WP_053943008.1	noNTD	WP_053943009.1	hypothetical protein	pT4	T4	NoTest	HHpred	5|5	No	A|T	-8	notest	noTest
GCF_001553355.1	Veillonellaceae_bacterium_DNF00626	1588754	Bacteria	noInfo	Firmicutes	Negativicutes	Veillonellales	Veillonellaceae	noInfo	WP_068720275.1	noNTD	WP_068720276.1	hypothetical protein	pT4	T4	NoTest	HHpred	5|5	No	A|T	-11	notest	noTest
GCF_000321025.1	Peptoniphilus_senegalensis_JC140_type_strain__JC140	1033744	Bacteria	noInfo	Firmicutes	Tissierellia	Tissierellales	Peptoniphilaceae	Peptoniphilus	WP_019107996.1	noNTD	WP_019107995.1	hypothetical protein	pT4	T4	pcrA superfamily	CDD	5|5	No	A|T	-8	notest	noTest
GCF_003288255.1	Clostridiaceae_bacterium_14S0207	2082193	Bacteria	noInfo	Firmicutes	Clostridia	Clostridiales	Clostridiaceae	noInfo	WP_111942012.1	noNTD	WP_111942014.1	hypothetical protein	pT4	T4	NoTest	HHpred	5|5	No	A|T	-1	notest	noTest
GCF_900232905.1	Miniphocibacter_massiliensis_Marseille_P4678	2041841	Bacteria	noInfo	Firmicutes	Tissierellia	Tissierellales	Peptoniphilaceae	Miniphocibacter	WP_100066037.1	noNTD	WP_100066038.1	hypothetical protein	pT4	T4	NoTest	HHpred	3|3	No	A|T	-13	notest	noTest
GCF_001855385.1	Andreesenia_angusta_DSM_1989	39480	Bacteria	noInfo	Firmicutes	Tissierellia	Tissierellales	Gottschalkiaceae	Andreesenia	WP_084655909.1	noNTD	WP_071064448.1	hypothetical protein	pT4	T4	SMC_prok_A superfamily	CDD	5|5	No	A|T	-17	notest	noTest
GCF_001282685.1	Niameybacter_massiliensis_Mt14	1658108	Bacteria	noInfo	Firmicutes	Clostridia	Clostridiales	Lachnospiraceae	Niameybacter	WP_053983440.1	noNTD	WP_053983441.1	hypothetical protein	pT4	T4	Tektin superfamily	CDD	5|5	No	A|T	-11	notest	noTest
GCF_001404895.1	Clostridium_ventriculi_2789STDY5834858	1267	Bacteria	noInfo	Firmicutes	Clostridia	Clostridiales	Clostridiaceae	Clostridium	WP_082412366.1	noNTD	WP_055260300.1	hypothetical protein	pT4	T4	NoTest	HHpred	5|5	No	A|T	-1	notest	noTest
GCF_000798955.1	Firmicutes_bacterium_ZOR0006	1339252	Bacteria	noInfo	Firmicutes	noInfo	noInfo	noInfo	noInfo	WP_052180045.1	noNTD	WP_047388281.1	hypothetical protein	pT4	T4	NoTest	HHpred	4|5	No	A|T	1	notest	noTest
GCF_001406295.1	Eubacterium_ramulus_2789STDY5608891	39490	Bacteria	noInfo	Firmicutes	Clostridia	Clostridiales	Eubacteriaceae	Eubacterium	WP_055290506.1	noNTD	WP_055290505.1	hypothetical protein	pT4	T4	MIT_CorA-like superfamily	CDD	5|5	No	A|T	3	notest	noTest
GCF_003477415.1	Lachnospiraceae_bacterium_AM10_38	2292902	Bacteria	noInfo	Firmicutes	Clostridia	Clostridiales	Lachnospiraceae	noInfo	WP_118471073.1	noNTD	WP_118471072.1	MULTISPECIES: hypothetical protein	pT4	T4	NoTest	HHpred	5|5	No	A|T	3	notest	noTest
GCF_000820765.1	Candidatus_Soleaferrea_massiliensis_AP7	1211843	Bacteria	noInfo	Firmicutes	Clostridia	Clostridiales	Ruminococcaceae	Candidatus Soleaferrea	WP_082020876.1	noNTD	WP_040197380.1	hypothetical protein	pT4	T4	cas_Cpf1 superfamily	CDD	5|5	No	A|T	2	notest	noTest
GCF_000271665.2	Pelosinus_fermentans_JBW45	1192197	Bacteria	noInfo	Firmicutes	Negativicutes	Selenomonadales	Sporomusaceae	Pelosinus	WP_007959731.1	noNTD	WP_007959734.1	hypothetical protein	pT4	T4	NoTest	HHpred	5|5	No	A|T	2	notest	noTest
GCF_000403495.2	Lachnospiraceae_bacterium_10_1	1235800	Bacteria	noInfo	Firmicutes	Clostridia	Clostridiales	Lachnospiraceae	noInfo	WP_016228537.1	noNTD	WP_016228536.1	hypothetical protein	pT4	T4	NoTest	HHpred	5|5	No	A|T	18	notest	noTest
GCF_000209385.2	Lachnospiraceae_bacterium_2_1_46FAA	742723	Bacteria	noInfo	Firmicutes	Clostridia	Clostridiales	Lachnospiraceae	noInfo	WP_009462053.1	noNTD	WP_009462052.1	MULTISPECIES: hypothetical protein	pT4	T4	NoTest	HHpred	5|5	No	A|T	3	notest	noTest	WP_009462054.1
GCF_001047375.1	Clostridium_cylindrosporum_DSM_605	1121307	Bacteria	noInfo	Firmicutes	Clostridia	Clostridiales	Clostridiaceae	Clostridium	WP_048571032.1	noNTD	WP_048571033.1	hypothetical protein	pT4	T4	NoTest	HHpred	5|5	No	A|T	36	notest	noTest
GCF_900013355.1	Clostridioides_difficile_VL_0167	1496	Bacteria	noInfo	Firmicutes	Clostridia	Clostridiales	Peptostreptococcaceae	Clostridioides	WP_074138354.1	noNTD	WP_074138355.1	hypothetical protein	pT4	T4	NoTest	HHpred	5|5	No	A|T	12	not Toxic	Phage
GCF_900215725.1	Ezakiella_peruensis_M6_X2	1464038	Bacteria	noInfo	Firmicutes	Tissierellia	noInfo	noInfo	Ezakiella	WP_099950588.1	noNTD	WP_099950589.1	hypothetical protein	pT4	T4	Glt_symporter superfamily	CDD	5|5	No	A|T	-8	notest	noTest
GCF_000455285.1	Candidatus_Stoquefichus_massiliensis_AP9	1211844	Bacteria	noInfo	Firmicutes	Erysipelotrichia	Erysipelotrichales	Erysipelotrichaceae	Candidatus Stoquefichus	WP_081652815.1	noNTD	WP_028042020.1	hypothetical protein	pT4	T4	NoTest	HHpred	5|5	No	A|T	4	notest	noTest
GCF_002201475.1	Acutalibacter_muris_KB18	1796620	Bacteria	noInfo	Firmicutes	Clostridia	Clostridiales	Ruminococcaceae	Acutalibacter	WP_066539328.1	noNTD	WP_066539330.1	hypothetical protein	pT4	T4	SMC_prok_A superfamily	CDD	5|5	No	A|T	-1	notest	noTest
GCF_001688705.2	Hungateiclostridiaceae_bacterium_KB18	1834198	Bacteria	noInfo	Firmicutes	Clostridia	Clostridiales	Hungateiclostridiaceae	noInfo	WP_066539328.1	noNTD	WP_066539330.1	hypothetical protein	pT4	T4	SMC_prok_A superfamily	CDD	5|5	No	A|T	-1	notest	noTest
GCF_003885045.1	Clostridiaceae_bacterium_DSM_106076	2484868	Bacteria	noInfo	Firmicutes	Clostridia	Clostridiales	Clostridiaceae	noInfo	WP_125126330.1	noNTD	WP_125126329.1	hypothetical protein	pT4	T4	DUF389 superfamily_NBP1 superfamily	CDD	5|5	No	A|T	4	notest	noTest
GCF_900343155.1	Lactimicrobium_massiliense_Marseille_P4301	2161814	Bacteria	noInfo	Firmicutes	Erysipelotrichia	Erysipelotrichales	Erysipelotrichaceae	Lactimicrobium	WP_108775279.1	noNTD	WP_108775278.1	hypothetical protein	pT4	T4	NoTest	HHpred	5|5	No	A|T	6	notest	noTest
GCF_002272795.1	Helicobacter_sp__13S00482_2	1476200	Bacteria	noInfo	Proteobacteria	Epsilonproteobacteria	Campylobacterales	Helicobacteraceae	Helicobacter	WP_095295401.1	noNTD	WP_095295403.1	hypothetical protein	pT4	T4	SCP-1 superfamily	CDD	5|5	No	A|T	-11	TA	NotPhage
GCF_900198625.1	Helicobacter_rappini	95150	Bacteria	noInfo	Proteobacteria	Epsilonproteobacteria	Campylobacterales	Helicobacteraceae	Helicobacter	WP_005218184.1	noNTD	WP_104731349.1	hypothetical protein	pT4	T4	235kDa-fam superfamily	CDD	5|5	No	A|T	3	notest	noTest
GCF_004345045.1	Campylobacter_volucris_2014D_0083	1031542	Bacteria	noInfo	Proteobacteria	Epsilonproteobacteria	Campylobacterales	Campylobacteraceae	Campylobacter	WP_039666120.1	noNTD	WP_039666119.1	hypothetical protein	pT4	T4	YkyA superfamily	CDD	5|5	No	A|T	-11	notest	noTest
GCF_900198605.1	Helicobacter_mesocricetorum	87012	Bacteria	noInfo	Proteobacteria	Epsilonproteobacteria	Campylobacterales	Helicobacteraceae	Helicobacter	WP_104721381.1	noNTD	WP_104721382.1	hypothetical protein	pT4	T4	S2P-M50 superfamily	CDD	5|5	No	A|T	-7	notest	noTest	WP_104721380.1
GCF_003019695.1	Fusobacterium_gonidiaformans_ATCC_25563	469615	Bacteria	noInfo	Fusobacteria	Fusobacteriia	Fusobacteriales	Fusobacteriaceae	Fusobacterium	WP_010680659.1	noNTD	WP_010680660.1	hypothetical protein	pT4	T4	NoTest	HHpred	2|2	No	A|T	-1	notest	noTest
GCF_003992125.1	Veillonella_caviae_DSM_20738	248316	Bacteria	noInfo	Firmicutes	Negativicutes	Veillonellales	Veillonellaceae	Veillonella	WP_127134553.1	noNTD	WP_127134554.1	hypothetical protein	pT4	T4	NoTest	HHpred	5|5	No	A|T	-8	notest	noTest
GCF_000311865.1	Peptoniphilus_obesi_ph1	1118062	Bacteria	noInfo	Firmicutes	Tissierellia	Tissierellales	Peptoniphilaceae	Peptoniphilus	WP_019132667.1	noNTD	WP_019132666.1	hypothetical protein	pT4	T4	NoTest	HHpred	4|5	No	A|T	-4	notest	noTest
GCF_900168685.1	Solibacillus_isronensis_Marseille_P3605	412383	Bacteria	noInfo	Firmicutes	Bacilli	Bacillales	Planococcaceae	Solibacillus	WP_079524395.1	noNTD	WP_079524394.1	hypothetical protein	pT4	T4	NoTest	HHpred	4|5	No	A|T	-11	notest	noTest
GCF_900167005.1	Butyricicoccus_pullicaecorum_DSM_23266	1121128	Bacteria	noInfo	Firmicutes	Clostridia	Clostridiales	Clostridiaceae	Butyricicoccus	WP_078689135.1	noNTD	WP_016146556.1	hypothetical protein	pT4	T4	NoTest	HHpred	5|5	No	A|T	1	notest	noTest
GCF_004355265.1	Pediococcus_acidilactici_ATCC_8042	1254	Bacteria	noInfo	Firmicutes	Bacilli	Lactobacillales	Lactobacillaceae	Pediococcus	WP_058120700.1	noNTD	WP_058120699.1	hypothetical protein	pT4	T4	Smc superfamily	CDD	5|5	No	A|T	-7	notest	noTest
GCF_001436645.1	Lactobacillus_florum_DSM_22689___JCM_16035	1423745	Bacteria	noInfo	Firmicutes	Bacilli	Lactobacillales	Lactobacillaceae	Lactobacillus	WP_082619230.1	noNTD	WP_056961900.1	hypothetical protein	pT4	T4	NoTest	HHpred	5|5	No	A|T	6	notest	noTest
GCF_001436935.1	Lactobacillus_fructivorans_DSM_20350	1614	Bacteria	noInfo	Firmicutes	Bacilli	Lactobacillales	Lactobacillaceae	Lactobacillus	WP_056978954.1	noNTD	WP_056978953.1	MULTISPECIES: hypothetical protein	pT4	T4	NoTest	HHpred	5|5	No	A|T	2	notest	noTest
GCF_001436985.1	Lactobacillus_homohiochii_DSM_20571	33961	Bacteria	noInfo	Firmicutes	Bacilli	Lactobacillales	Lactobacillaceae	Lactobacillus	WP_056978954.1	noNTD	WP_056978953.1	MULTISPECIES: hypothetical protein	pT4	T4	NoTest	HHpred	5|5	No	A|T	2	notest	noTest
GCF_000525915.1	Brochothrix_campestris_FSL_F6_1037	1265861	Bacteria	noInfo	Firmicutes	Bacilli	Bacillales	Listeriaceae	Brochothrix	WP_035313008.1	noNTD	WP_035313009.1	hypothetical protein	pT4	T4	NoTest	HHpred	5|5	No	A|T	15	notest	noTest
GCF_900183385.1	Listeria_costaricensis	2026604	Bacteria	noInfo	Firmicutes	Bacilli	Bacillales	Listeriaceae	Listeria	WP_099221677.1	noNTD	WP_099221678.1	hypothetical protein	pT4	T4	McrBC superfamily	CDD	4|5	No	A|T	-4	notest	noTest
GCF_001704115.1	Acinetobacter_larvae_BRTC_1	1789224	Bacteria	noInfo	Proteobacteria	Gammaproteobacteria	Pseudomonadales	Moraxellaceae	Acinetobacter	WP_067554226.1	noNTD	WP_067554229.1	hypothetical protein	pT4	T4	NoTest	HHpred	5|5	No	A|T	14	notest	noTest
GCF_003956065.1	Acinetobacter_pittii_ST220	48296	Bacteria	noInfo	Proteobacteria	Gammaproteobacteria	Pseudomonadales	Moraxellaceae	Acinetobacter	WP_032056571.1	noNTD	WP_126117649.1	hypothetical protein	pT4	T4	SerAla_Lrha_rpt superfamily	CDD	5|5	No	A|T	7	notest	noTest
GCF_900096995.1	Acinetobacter_puyangensis_ANC_4466	1096779	Bacteria	noInfo	Proteobacteria	Gammaproteobacteria	Pseudomonadales	Moraxellaceae	Acinetobacter	WP_097078504.1	noNTD	WP_097078505.1	hypothetical protein	pT4	T4	MFS superfamily	CDD	5|5	No	A|T	22	notest	noTest
GCF_002165345.2	Acinetobacter_wuhouensis_WCHAW010062	1879050	Bacteria	noInfo	Proteobacteria	Gammaproteobacteria	Pseudomonadales	Moraxellaceae	Acinetobacter	WP_087552129.1	noNTD	WP_087552128.1	MULTISPECIES: hypothetical protein	pT4	T4	NoTest	HHpred	5|5	No	A|T	30	notest	noTest
GCF_900156705.1	Salimicrobium_salexigens_DSM_22782	908941	Bacteria	noInfo	Firmicutes	Bacilli	Bacillales	Bacillaceae	Salimicrobium	WP_076569660.1	noNTD	WP_076569662.1	hypothetical protein	pT4	T4	MapZ_EC1 superfamily_RmuC superfamily	CDD	4|5	No	A|T	-8	notest	noTest
GCF_002119805.1	Macrococcus_canis_KM45013	1855823	Bacteria	noInfo	Firmicutes	Bacilli	Bacillales	Staphylococcaceae	Macrococcus	WP_086043595.1	noNTD	WP_086043594.1	hypothetical protein	pT4	T4	NoTest	HHpred	4|5	No	A|T	1	notest	noTest
GCF_003352995.1	Streptococcus_pluranimalium_14A0014	82348	Bacteria	noInfo	Firmicutes	Bacilli	Lactobacillales	Streptococcaceae	Streptococcus	WP_115131002.1	noNTD	WP_115131001.1	hypothetical protein	pT4	T4	NoTest	HHpred	5|5	No	A|T	-35	notest	noTest
GCF_900475715.1	Streptococcus_gallolyticus_NCTC13773	315405	Bacteria	noInfo	Firmicutes	Bacilli	Lactobacillales	Streptococcaceae	Streptococcus	WP_077496343.1	noNTD	WP_077496345.1	hypothetical protein	pT4	T4	EzrA superfamily	CDD	5|5	No	A|T	-13	notest	noTest
GCF_000380005.1	Streptococcus_didelphis_DSM_15616	1123301	Bacteria	noInfo	Firmicutes	Bacilli	Lactobacillales	Streptococcaceae	Streptococcus	WP_018366998.1	noNTD	WP_018366997.1	hypothetical protein	pT4	T4	DUF334 superfamily	CDD	5|5	No	A|T	-19	notest	noTest
GCF_000871105.1	Streptococcus_phage_P9	403905	Viruses	noInfo	noInfo	noInfo	Caudovirales	Siphoviridae	noInfo	YP_001469231.1	noNTD	YP_001469232.1	hypothetical protein P9_gp52	pT4	T4	NoTest	HHpred	5|5	No	A|T	-10	Toxic	Phage
GCF_900636815.1	Streptococcus_dysgalactiae_subsp__equisimilis_NCTC6181	119602	Bacteria	noInfo	Firmicutes	Bacilli	Lactobacillales	Streptococcaceae	Streptococcus	WP_111715411.1	noNTD	WP_111715414.1	DUF334 domain-containing protein	pT4	T4	SCP-1 superfamily	CDD	5|5	No	A|T	-13	notest	noTest
GCF_900636575.1	Streptococcus_canis_NCTC12191	1329	Bacteria	noInfo	Firmicutes	Bacilli	Lactobacillales	Streptococcaceae	Streptococcus	WP_129544980.1	noNTD	WP_129544981.1	DUF334 domain-containing protein	pT4	T4	SCP-1 superfamily	CDD	5|5	No	A|T	-13	notest	noTest
GCF_000838205.2	Temperate_phage_phiNIH1_1	173707	Viruses	noInfo	noInfo	noInfo	Caudovirales	Siphoviridae	noInfo	NP_438164.1	noNTD	NP_438165.1	hypothetical protein-phage associated	pT4	T4	DUF334 superfamily	CDD	5|5	No	A|T	-13	notest	noTest
GCF_000423265.1	Lactobacillus_saerimneri_DSM_16049	1122153	Bacteria	noInfo	Firmicutes	Bacilli	Lactobacillales	Lactobacillaceae	Lactobacillus	WP_027826064.1	noNTD	WP_027826063.1	hypothetical protein	pT4	T4	EpsB_2 superfamily	CDD	5|5	No	A|T	-11	notest	noTest
GCF_000224985.1	Lactobacillus_ruminis_ATCC_27782	1069534	Bacteria	noInfo	Firmicutes	Bacilli	Lactobacillales	Lactobacillaceae	Lactobacillus	WP_014073253.1	noNTD	WP_041819939.1	hypothetical protein	pT4	T4	NoTest	HHpred	5|5	No	A|T	-4	notest	noTest
GCF_000425205.1	Pontibacillus_halophilus_JSM_076056___DSM_19796	1385510	Bacteria	noInfo	Firmicutes	Bacilli	Bacillales	Bacillaceae	Pontibacillus	WP_026801852.1	noNTD	WP_026801853.1	hypothetical protein	pT4	T4	nt_trans superfamily	CDD	5|5	No	A|T	-14	notest	noTest
GCF_900096905.1	Pelagirhabdus_alkalitolerans_S5	1612202	Bacteria	noInfo	Firmicutes	Bacilli	Bacillales	Bacillaceae	Pelagirhabdus	WP_090793207.1	noNTD	WP_090793204.1	hypothetical protein	pT4	T4	NoTest	HHpred	4|5	No	A|T	-8	notest	noTest
GCF_004359545.1	Macrococcus_lamae_CCM4815	198484	Bacteria	noInfo	Firmicutes	Bacilli	Bacillales	Staphylococcaceae	Macrococcus	WP_133444040.1	noNTD	WP_133444041.1	hypothetical protein	pT4	T4	NoTest	HHpred	4|5	No	A|T	-8	notest	noTest
GCF_002614725.1	Staphylococcus_edaphicus_CCM_8730	1955013	Bacteria	noInfo	Firmicutes	Bacilli	Bacillales	Staphylococcaceae	Staphylococcus	WP_099091142.1	noNTD	WP_099091143.1	hypothetical protein	pT4	T4	NoTest	HHpred	5|5	No	A|T	-8	notest	noTest
GCF_900636325.1	Staphylococcus_delphini_NCTC12225	53344	Bacteria	noInfo	Firmicutes	Bacilli	Bacillales	Staphylococcaceae	Staphylococcus	WP_096597838.1	noNTD	WP_096597836.1	hypothetical protein	pT4	T4	NoTest	HHpred	3|4	No	A|T	-11	notest	noTest
GCF_004000845.1	Paenibacillus_koleovorans_NBRC_103111	1220568	Bacteria	noInfo	Firmicutes	Bacilli	Bacillales	Paenibacillaceae	Paenibacillus	WP_127584831.1	noNTD	WP_127584829.1	hypothetical protein	pT4	T4	NoTest	HHpred	4|5	No	A|T	-17	notest	noTest
GCF_001435095.1	Lactobacillus_spicheri_DSM_15429	1423805	Bacteria	noInfo	Firmicutes	Bacilli	Lactobacillales	Lactobacillaceae	Lactobacillus	WP_056964199.1	noNTD	WP_056964197.1	hypothetical protein	pT4	T4	MttA_Hcf106 superfamily_Peptidase_M48_M56 superfamily_SMC_prok_B superfamily	CDD	4|5	No	A|T	-1	notest	noTest
GCF_001886195.1	Enterococcus_ratti_DSM_15687	150033	Bacteria	noInfo	Firmicutes	Bacilli	Lactobacillales	Enterococcaceae	Enterococcus	WP_071856171.1	noNTD	WP_071856170.1	hypothetical protein	pT4	T4	NoTest	HHpred	4|5	No	A|T	-17	notest	noTest
GCF_001477615.1	Streptococcus_infantarius_ICDDRB_NRC_S5	102684	Bacteria	noInfo	Firmicutes	Bacilli	Lactobacillales	Streptococcaceae	Streptococcus	WP_058814153.1	noNTD	WP_058814152.1	hypothetical protein	pT4	T4	NoTest	HHpred	4|5	No	A|T	-11	notest	noTest
GCF_001932615.1	Weissella_jogaejeotgali_FOL01	1631871	Bacteria	noInfo	Firmicutes	Bacilli	Lactobacillales	Leuconostocaceae	Weissella	WP_083603385.1	noNTD	WP_075268855.1	hypothetical protein	pT4	T4	DUF373 superfamily	CDD	5|5	No	A|T	2	notest	noTest
GCF_900637905.1	Parvimonas_micra_NCTC11808	33033	Bacteria	noInfo	Firmicutes	Tissierellia	Tissierellales	Peptoniphilaceae	Parvimonas	WP_081446153.1	noNTD	WP_125361341.1	hypothetical protein	pT4	T4	NoTest	HHpred	5|5	No	A|T	-8	notest	noTest
GCF_003363255.1	Weissella_thailandensis_KCTC_3751	89061	Bacteria	noInfo	Firmicutes	Bacilli	Lactobacillales	Leuconostocaceae	Weissella	WP_115470943.1	noNTD	WP_133296303.1	hypothetical protein	pT4	T4	FeoB superfamily	CDD	4|5	No	A|T	-17	notest	noTest
GCF_002993975.1	Lactobacillus_micheneri_Hlig3	1899430	Bacteria	noInfo	Firmicutes	Bacilli	Lactobacillales	Lactobacillaceae	Lactobacillus	WP_105964455.1	noNTD	WP_105964410.1	hypothetical protein	pT4	T4	NoTest	HHpred	4|5	No	A|T	5	notest	noTest
GCF_000468055.1	Treponema_lecithinolyticum_ATCC_700332	1321815	Bacteria	noInfo	Spirochaetes	Spirochaetia	Spirochaetales	Spirochaetaceae	Treponema	WP_021686239.1	noNTD	WP_021686238.1	hypothetical protein	pT4	T4	NoTest	HHpred	3|5	No	A|T	3	notest	noTest
GCF_900638305.1	Porphyromonas_cangingivalis_NCTC12856	36874	Bacteria	noInfo	Bacteroidetes	Bacteroidia	Bacteroidales	Porphyromonadaceae	Porphyromonas	WP_025839193.1	noNTD	WP_025839192.1	hypothetical protein	pT5	T5	NoTest	HHpred	5|5	No	A|T	3	notest	noTest
GCF_003258865.1	Rhodoplanes_roseus_DSM_5909	29409	Bacteria	noInfo	Proteobacteria	Alphaproteobacteria	Rhizobiales	Hyphomicrobiaceae	Rhodoplanes	WP_111420570.1	noNTD	WP_111420569.1	hypothetical protein	pT5	T5	NoTest	HHpred	3|3	No	A|T	2	notest	noTest
GCF_900111675.1	Paracoccus_homiensis_DSM_17862	364199	Bacteria	noInfo	Proteobacteria	Alphaproteobacteria	Rhodobacterales	Rhodobacteraceae	Paracoccus	WP_090735745.1	noNTD	WP_090735747.1	hypothetical protein	pT5	T5	NoTest	HHpred	3|3	No	A|T	1	notest	noTest
GCF_900094555.1	Rhizobium_hainanense_CCBAU_57015	52131	Bacteria	noInfo	Proteobacteria	Alphaproteobacteria	Rhizobiales	Rhizobiaceae	Rhizobium	WP_075853781.1	noNTD	WP_075853782.1	hypothetical protein	pT5	T5	NoTest	HHpred	3|3	No	A|T	-1	notest	noTest
GCF_002951475.1	Pseudomonas_fulva_FDAARGOS_167	47880	Bacteria	noInfo	Proteobacteria	Gammaproteobacteria	Pseudomonadales	Pseudomonadaceae	Pseudomonas	WP_104925821.1	noNTD	WP_104925820.1	hypothetical protein	pT5	T5	NoTest	HHpred	5|5	No	A|T	8	notest	noTest
GCF_001579945.1	Steroidobacter_denitrificans_DSM_18526	465721	Bacteria	noInfo	Proteobacteria	Gammaproteobacteria	Nevskiales	Sinobacteraceae	Steroidobacter	WP_066921953.1	noNTD	WP_066921951.1	hypothetical protein	pT5	T5	NoTest	HHpred	5|5	No	A|T	98	notest	noTest	WP_083536938.1
GCF_000496735.2	Methyloglobulus_morosus_KoM1	1116472	Bacteria	noInfo	Proteobacteria	Gammaproteobacteria	Methylococcales	Methylococcaceae	Methyloglobulus	WP_082458293.1	noNTD	WP_023494136.1	hypothetical protein	pT5	T5	NoTest	HHpred	5|5	No	A|T	-1	notest	noTest
GCF_000710505.1	Planktothrix_agardhii_NIVA_CYA_126_8	388467	Bacteria	noInfo	Cyanobacteria	noInfo	Oscillatoriales	Microcoleaceae	Planktothrix	WP_042154712.1	noNTD	WP_042154710.1	hypothetical protein	pT5	T5	NoTest	HHpred	4|5	No	A|T	11	notest	noTest
GCF_003315245.1	Arenicella_xantha_DSM_24032	644221	Bacteria	noInfo	Proteobacteria	Gammaproteobacteria	Arenicellales	Arenicellaceae	Arenicella	WP_113952599.1	noNTD	WP_113952598.1	hypothetical protein	pT5	T5	NoTest	HHpred	5|5	No	A|T	42	notest	noTest
GCF_000164015.3	Pseudomonas_savastanoi_pv__savastanoi_NCPPB_3335	693985	Bacteria	noInfo	Proteobacteria	Gammaproteobacteria	Pseudomonadales	Pseudomonadaceae	Pseudomonas	WP_057446143.1	noNTD	WP_057446142.1	hypothetical protein	pT5	T5	NoTest	HHpred	5|5	No	A|T	-4	notest	noTest
GCF_003104955.1	Steroidobacter_cummioxidans_35Y	1803913	Bacteria	noInfo	Proteobacteria	Gammaproteobacteria	Nevskiales	Sinobacteraceae	Steroidobacter	WP_116809182.1	noNTD	WP_116809181.1	hypothetical protein	pT5	T5	mRNA interferase EndoA (99.53%), Endoribonuclease MazF6/DNA Complex (99.53%), Endoribonuclease MazF/DNA Complex (99.51%), beta-glucosidase 1317 (99.46%), PemK-like cell growth regulatory protein (99.41%), Endoribonuclease MazF4 (99.39%), Probable endoribonuclease MazF7 (99.38%), Endoribonuclease MazF3 (99.11%), CcdB; ALPHA+BETA, SH3 domain, Toxin (98.55%), CCDB; CCDB, TOPOISOMERASE POISON (98.31%…	HHpred	5|5	No	A|T	9	notest	noTest
GCF_001678475.1	Gallibacterium_genomosp__3_59_S3_89	505345	Bacteria	noInfo	Proteobacteria	Gammaproteobacteria	Pasteurellales	Pasteurellaceae	Gallibacterium	WP_065236980.1	noNTD	WP_065236979.1	hypothetical protein	pT5	T5	NoTest	HHpred	5|5	No	A|T	-8	notest	noTest
GCF_001696805.1	Photorhabdus_australis_PB68_1	286156	Bacteria	noInfo	Proteobacteria	Gammaproteobacteria	Enterobacterales	Morganellaceae	Photorhabdus	WP_065822346.1	noNTD	WP_065822345.1	hypothetical protein	pT5	T5	NoTest	HHpred	5|5	No	A|T	3	notest	noTest
GCF_001280945.1	Photorhabdus_heterorhabditis_VMG	880156	Bacteria	noInfo	Proteobacteria	Gammaproteobacteria	Enterobacterales	Morganellaceae	Photorhabdus	WP_054475899.1	noNTD	WP_054475897.1	hypothetical protein	pT5	T5	NoTest	HHpred	5|5	No	A|T	3	notest	noTest
GCF_002968975.1	Photorhabdus_luminescens_H3	29488	Bacteria	noInfo	Proteobacteria	Gammaproteobacteria	Enterobacterales	Morganellaceae	Photorhabdus	WP_110091854.1	noNTD	WP_040149592.1	hypothetical protein	pT5	T5	NoTest	HHpred	5|5	No	A|T	3	notest	noTest
GCF_001684335.1	Photorhabdus_namnaonensis_PB45_5	1851568	Bacteria	noInfo	Proteobacteria	Gammaproteobacteria	Enterobacterales	Morganellaceae	Photorhabdus	WP_065390172.1	noNTD	WP_065390163.1	MULTISPECIES: hypothetical protein	pT5	T5	NoTest	HHpred	5|5	No	A|T	3	notest	noTest
GCF_000517265.1	Photorhabdus_khanii_NC19	1004151	Bacteria	noInfo	Proteobacteria	Gammaproteobacteria	Enterobacterales	Morganellaceae	Photorhabdus	WP_036849732.1	noNTD	WP_036849733.1	MULTISPECIES: hypothetical protein	pT5	T5	NoTest	HHpred	5|5	No	A|T	3	notest	noTest
GCF_001010285.1	Photorhabdus_thracensis_DSM_15199	230089	Bacteria	noInfo	Proteobacteria	Gammaproteobacteria	Enterobacterales	Morganellaceae	Photorhabdus	WP_046973965.1	noNTD	WP_046973966.1	hypothetical protein	pT5	T5	NoTest	HHpred	5|5	No	A|T	3	notest	noTest
GCF_000146505.1	Fibrobacter_succinogenes_subsp__succinogenes_S85	59374	Bacteria	noInfo	Fibrobacteres	Fibrobacteria	Fibrobacterales	Fibrobacteraceae	Fibrobacter	WP_014547295.1	noNTD	WP_014547296.1	hypothetical protein	pT5	T5	NoTest	HHpred	2|2	No	A|T	2	notest	noTest
GCF_001657625.1	Bacteroidales_bacterium_Barb6	1633201	Bacteria	noInfo	Bacteroidetes	Bacteroidia	Bacteroidales	noInfo	noInfo	WP_082914024.1	Other	WP_066188278.1	hypothetical protein	pT5	T5	NoTest	HHpred	5|5	No	A|T	2	notest	noTest	WP_066188281.1
GCF_900099675.1	Myroides_phaeus_DSM_23313	702745	Bacteria	noInfo	Bacteroidetes	Flavobacteriia	Flavobacteriales	Flavobacteriaceae	Myroides	WP_090409562.1	noNTD	WP_090409560.1	hypothetical protein	pT5	T5	NoTest	HHpred	5|5	No	A|T	5	notest	noTest
GCF_002210225.1	Geofilum_rhodophaeum_HF401	1965019	Bacteria	noInfo	Bacteroidetes	Bacteroidia	Marinilabiliales	Marinilabiliaceae	Geofilum	WP_088653797.1	noNTD	WP_088653798.1	hypothetical protein	pT5	T5	NoTest	HHpred	5|5	No	A|T	2	notest	noTest
GCF_000974365.1	Geofilum_rubicundum_JCM_15548	1236989	Bacteria	noInfo	Bacteroidetes	Bacteroidia	Marinilabiliales	Marinilabiliaceae	Geofilum	WP_062122154.1	noNTD	WP_062122153.1	hypothetical protein	pT5	T5	NoTest	HHpred	5|5	No	A|T	2	notest	noTest
GCF_900128495.1	Bacteroides_ilei_Marseille_P3208	1907658	Bacteria	noInfo	Bacteroidetes	Bacteroidia	Bacteroidales	Bacteroidaceae	Bacteroides	WP_083580626.1	noNTD	WP_083580628.1	hypothetical protein	pT5	T5	NoTest	HHpred	5|5	No	A|T	90	notest	noTest
GCF_001657575.1	Bacteroidales_bacterium_Barb4	1633200	Bacteria	noInfo	Bacteroidetes	Bacteroidia	Bacteroidales	noInfo	noInfo	WP_084791189.1	noNTD	WP_066242247.1	hypothetical protein	pT5	T5	NoTest	HHpred	5|5	No	A|T	-1	notest	noTest
GCF_002998435.1	Bacteroides_zoogleoformans_ATCC_33285	28119	Bacteria	noInfo	Bacteroidetes	Bacteroidia	Bacteroidales	Bacteroidaceae	Bacteroides	WP_106041665.1	noNTD	WP_106041663.1	hypothetical protein	pT5	T5	NoTest	HHpred	5|5	No	A|T	-4	notest	noTest
GCF_002222615.2	Bacteroides_caccae_ATCC_43185	47678	Bacteria	noInfo	Bacteroidetes	Bacteroidia	Bacteroidales	Bacteroidaceae	Bacteroides	WP_005676585.1	noNTD	WP_005676587.1	hypothetical protein	pT5	T5	NoTest	HHpred	5|5	No	A|T	-20	notest	noTest
GCF_000466505.1	Bacteroides_pyogenes_F0041	1321819	Bacteria	noInfo	Bacteroidetes	Bacteroidia	Bacteroidales	Bacteroidaceae	Bacteroides	WP_021644280.1	noNTD	WP_021644281.1	hypothetical protein	pT5	T5	NoTest	HHpred	5|5	No	A|T	-20	notest	noTest
GCF_900095835.1	Prevotellaceae_bacterium_Marseille_P2826	1852368	Bacteria	noInfo	Bacteroidetes	Bacteroidia	Bacteroidales	Prevotellaceae	noInfo	WP_075566615.1	noNTD	WP_075566616.1	MULTISPECIES: hypothetical protein	pT5	T5	NoTest	HHpred	5|5	No	A|T	-1	notest	noTest
GCF_000234055.1	Prevotella_histicola_F0411	857291	Bacteria	noInfo	Bacteroidetes	Bacteroidia	Bacteroidales	Prevotellaceae	Prevotella	WP_008823009.1	noNTD	WP_008823010.1	hypothetical protein	pT5	T5	NoTest	HHpred	5|5	No	A|T	-1	notest	noTest
GCF_003465215.1	Prevotella_copri_AF15_25	165179	Bacteria	noInfo	Bacteroidetes	Bacteroidia	Bacteroidales	Prevotellaceae	Prevotella	WP_118081157.1	noNTD	WP_118081159.1	hypothetical protein	pT5	T5	NoTest	HHpred	5|5	No	A|T	-10	notest	noTest
GCF_002204475.1	Prevotella_nigrescens_KCOM_1102	28133	Bacteria	noInfo	Bacteroidetes	Bacteroidia	Bacteroidales	Prevotellaceae	Prevotella	WP_004362781.1	noNTD	WP_088400736.1	hypothetical protein	pT5	T5	NoTest	HHpred	5|5	No	A|T	-1	notest	noTest
GCF_000146505.1	Fibrobacter_succinogenes_subsp__succinogenes_S85	59374	Bacteria	noInfo	Fibrobacteres	Fibrobacteria	Fibrobacterales	Fibrobacteraceae	Fibrobacter	WP_015732385.1	noNTD	WP_014547293.1	hypothetical protein	pT5	T5	NoTest	HHpred	5|5	No	A|T	-1	notest	noTest
GCF_000307375.1	Parabacteroides_johnsonii_CL02T12C29	999419	Bacteria	noInfo	Bacteroidetes	Bacteroidia	Bacteroidales	Tannerellaceae	Parabacteroides	WP_005777276.1	noNTD	WP_007218124.1	MULTISPECIES: hypothetical protein	pT5	T5	NoTest	HHpred	5|5	No	A|T	5	notest	noTest
GCF_000235885.1	Prevotella_stercorea_DSM_18206	1002367	Bacteria	noInfo	Bacteroidetes	Bacteroidia	Bacteroidales	Prevotellaceae	Prevotella	WP_004308669.1	noNTD	WP_007898928.1	MULTISPECIES: hypothetical protein	pT5	T5	NoTest	HHpred	5|5	No	A|T	5	notest	noTest
GCF_003467605.1	Bacteroides_eggerthii_AM38_13	28111	Bacteria	noInfo	Bacteroidetes	Bacteroidia	Bacteroidales	Bacteroidaceae	Bacteroides	WP_004308669.1	noNTD	WP_004308670.1	MULTISPECIES: hypothetical protein	pT5	T5	NoTest	HHpred	5|5	No	A|T	5	notest	noTest
GCF_003470675.1	Parabacteroides_merdae_AM16_50	46503	Bacteria	noInfo	Bacteroidetes	Bacteroidia	Bacteroidales	Tannerellaceae	Parabacteroides	WP_122203042.1	noNTD	WP_122203041.1	hypothetical protein	pT5	T5	NoTest	HHpred	5|5	No	A|T	7	notest	noTest
GCF_002117125.1	Nonlabens_spongiae_JCM_13191	331648	Bacteria	noInfo	Bacteroidetes	Flavobacteriia	Flavobacteriales	Flavobacteriaceae	Nonlabens	WP_085767296.1	noNTD	WP_085767295.1	hypothetical protein	pT5	T5	NoTest	HHpred	5|5	No	A|T	-11	notest	noTest	WP_085767297.1
GCF_004362525.1	Paucibacter_toxinivorans_DSM_16998	270368	Bacteria	noInfo	Proteobacteria	Betaproteobacteria	Burkholderiales	noInfo	Paucibacter	WP_133702334.1	noNTD	WP_133702333.1	hypothetical protein	pT5	T5	NoTest	HHpred	5|5	No	A|T	99	notest	noTest
GCF_900102265.1	Chryseobacterium_hungaricum_DSM_19684	454006	Bacteria	noInfo	Bacteroidetes	Flavobacteriia	Flavobacteriales	Flavobacteriaceae	Chryseobacterium	WP_089870321.1	noNTD	WP_089870319.1	hypothetical protein	pT5	T5	NoTest	HHpred	5|5	No	A|T	-1	notest	noTest
GCF_900108115.1	Chryseobacterium_bovis_DSM_19482	1121284	Bacteria	noInfo	Bacteroidetes	Flavobacteriia	Flavobacteriales	Flavobacteriaceae	Chryseobacterium	WP_076782182.1	noNTD	WP_076782181.1	hypothetical protein	pT5	T5	NoTest	HHpred	5|5	No	A|T	-1	Toxic	NotPhage
GCF_000701505.1	Dyadobacter_crusticola_DSM_16708	1121483	Bacteria	noInfo	Bacteroidetes	Cytophagia	Cytophagales	Cytophagaceae	Dyadobacter	WP_031529962.1	noNTD	WP_031529961.1	hypothetical protein	pT5	T5	NoTest	HHpred	5|5	No	A|T	-4	notest	noTest
GCF_000168715.1	Chlorobium_ferrooxidans_DSM_13031	377431	Bacteria	noInfo	Chlorobi	Chlorobia	Chlorobiales	Chlorobiaceae	Chlorobium	WP_006365659.1	noNTD	WP_006365660.1	hypothetical protein	pT5	T5	NoTest	HHpred	5|5	No	A|T	-4	notest	noTest
GCF_000020645.1	Pelodictyon_phaeoclathratiforme_BU_1	324925	Bacteria	noInfo	Chlorobi	Chlorobia	Chlorobiales	Chlorobiaceae	Pelodictyon	WP_012507988.1	noNTD	WP_012507987.1	hypothetical protein	pT5	T5	NoTest	HHpred	5|5	No	A|T	-4	notest	noTest
GCF_003149085.1	Dyadobacter_jejuensis_DSM_100346	1082580	Bacteria	noInfo	Bacteroidetes	Cytophagia	Cytophagales	Cytophagaceae	Dyadobacter	WP_109673339.1	noNTD	WP_109673567.1	hypothetical protein	pT5	T5	NoTest	HHpred	5|5	No	A|T	46	notest	noTest
GCF_000382205.1	Dyadobacter_beijingensis_DSM_21582	1121482	Bacteria	noInfo	Bacteroidetes	Cytophagia	Cytophagales	Cytophagaceae	Dyadobacter	WP_019942982.1	noNTD	WP_051100121.1	hypothetical protein	pT5	T5	NoTest	HHpred	5|5	No	A|T	24	notest	noTest
GCF_900101395.1	Niabella_drilacis_DSM_25811	1285928	Bacteria	noInfo	Bacteroidetes	Chitinophagia	Chitinophagales	Chitinophagaceae	Niabella	WP_090389864.1	noNTD	WP_090389863.1	hypothetical protein	pT5	T5	NoTest	HHpred	5|5	No	A|T	-8	notest	noTest
GCF_000243115.2	Niabella_soli_DSM_19437__JS13_8__DSM_19437_	929713	Bacteria	noInfo	Bacteroidetes	Chitinophagia	Chitinophagales	Chitinophagaceae	Niabella	WP_008584170.1	noNTD	WP_008584169.1	hypothetical protein	pT5	T5	NoTest	HHpred	5|5	No	A|T	-20	notest	noTest
GCF_001442625.1	Pedobacter_ginsenosidimutans_KACC_14530	687842	Bacteria	noInfo	Bacteroidetes	Sphingobacteriia	Sphingobacteriales	Sphingobacteriaceae	Pedobacter	WP_057930450.1	noNTD	WP_057930449.1	hypothetical protein	pT5	T5	NoTest	HHpred	5|5	No	A|T	0	notest	noTest
GCF_900106575.1	Capnocytophaga_granulosa_DSM_11449	45242	Bacteria	noInfo	Bacteroidetes	Flavobacteriia	Flavobacteriales	Flavobacteriaceae	Capnocytophaga	WP_016420683.1	noNTD	WP_016420684.1	hypothetical protein	pT5	T5	NoTest	HHpred	5|5	No	A|T	3	notest	noTest
GCF_900638125.1	Capnocytophaga_sputigena_NCTC11097	1019	Bacteria	noInfo	Bacteroidetes	Flavobacteriia	Flavobacteriales	Flavobacteriaceae	Capnocytophaga	WP_002677808.1	noNTD	WP_126371562.1	hypothetical protein	pT5	T5	NoTest	HHpred	5|5	No	A|T	2	notest	noTest
GCF_900119145.1	Cellulophaga_fucicola_DSM_24786	76595	Bacteria	noInfo	Bacteroidetes	Flavobacteriia	Flavobacteriales	Flavobacteriaceae	Cellulophaga	WP_072304238.1	noNTD	WP_072304239.1	hypothetical protein	pT5	T5	NoTest	HHpred	5|5	No	A|T	-4	notest	noTest
GCF_000016645.1	Flavobacterium_johnsoniae_UW101__UW101__ATCC_17061_	376686	Bacteria	noInfo	Bacteroidetes	Flavobacteriia	Flavobacteriales	Flavobacteriaceae	Flavobacterium	WP_012025596.1	noNTD	WP_012025595.1	hypothetical protein	pT5	T5	NoTest	HHpred	5|5	No	A|T	-4	notest	noTest	WP_012025597.1
GCF_002954685.1	Polaribacter_porphyrae_NBRC_108759	1137780	Bacteria	noInfo	Bacteroidetes	Flavobacteriia	Flavobacteriales	Flavobacteriaceae	Polaribacter	WP_105016712.1	noNTD	WP_105016711.1	hypothetical protein	pT5	T5	NoTest	HHpred	5|5	No	A|T	2	notest	noTest
GCF_900102055.1	Ulvibacter_litoralis_DSM_16195	227084	Bacteria	noInfo	Bacteroidetes	Flavobacteriia	Flavobacteriales	Flavobacteriaceae	Ulvibacter	WP_093145132.1	noNTD	WP_093145131.1	hypothetical protein	pT5	T5	NoTest	HHpred	5|5	No	A|T	-4	notest	noTest
GCF_003387355.1	Winogradskyella_sediminis_DSM_28134	1382466	Bacteria	noInfo	Bacteroidetes	Flavobacteriia	Flavobacteriales	Flavobacteriaceae	Winogradskyella	WP_115840094.1	noNTD	WP_115840095.1	hypothetical protein	pT5	T5	NoTest	HHpred	5|5	No	A|T	-4	notest	noTest
GCF_000212735.1	Haliscomenobacter_hydrossis_DSM_1100	760192	Bacteria	noInfo	Bacteroidetes	Saprospiria	Saprospirales	Haliscomenobacteraceae	Haliscomenobacter	WP_013766122.1	noNTD	WP_013766121.1	hypothetical protein	pT5	T5	NoTest	HHpred	5|5	No	A|T	-14	notest	noTest
GCF_000302595.1	Pedobacter_arcticus_A12	1206103	Bacteria	noInfo	Bacteroidetes	Sphingobacteriia	Sphingobacteriales	Sphingobacteriaceae	Pedobacter	WP_017259098.1	noNTD	WP_017259097.1	hypothetical protein	pT5	T5	NoTest	HHpred	5|5	No	A|T	-4	notest	noTest
GCF_900112985.1	Pedobacter_antarcticus_ATCC_51969	34086	Bacteria	noInfo	Bacteroidetes	Sphingobacteriia	Sphingobacteriales	Sphingobacteriaceae	Pedobacter	WP_037438442.1	noNTD	WP_037438441.1	hypothetical protein	pT5	T5	NoTest	HHpred	5|5	No	A|T	-1	notest	noTest
GCF_000023825.1	Pedobacter_heparinus_DSM_2366	485917	Bacteria	noInfo	Bacteroidetes	Sphingobacteriia	Sphingobacteriales	Sphingobacteriaceae	Pedobacter	WP_015808960.1	noNTD	WP_015808961.1	hypothetical protein	pT5	T5	NoTest	HHpred	5|5	No	A|T	-1	notest	noTest
GCF_004362715.1	Pedobacter_metabolipauper_DSM_19035	425513	Bacteria	noInfo	Bacteroidetes	Sphingobacteriia	Sphingobacteriales	Sphingobacteriaceae	Pedobacter	WP_133574780.1	noNTD	WP_133574781.1	hypothetical protein	pT5	T5	NoTest	HHpred	5|5	No	A|T	0	notest	noTest
GCF_004519315.1	Mucilaginibacter_psychrotolerans_NH7_4	1524096	Bacteria	noInfo	Bacteroidetes	Sphingobacteriia	Sphingobacteriales	Sphingobacteriaceae	Mucilaginibacter	WP_133234779.1	noNTD	WP_133234782.1	hypothetical protein	pT5	T5	NoTest	HHpred	5|5	No	A|T	-4	notest	noTest
GCF_000403135.1	Arcticibacter_svalbardensis_MN12_7	1150600	Bacteria	noInfo	Bacteroidetes	Sphingobacteriia	Sphingobacteriales	Sphingobacteriaceae	Arcticibacter	WP_016196096.1	noNTD	WP_052017021.1	hypothetical protein	pT5	T5	NoTest	HHpred	5|5	No	A|T	-4	notest	noTest
GCF_003002875.1	Arcticibacter_pallidicorallinus_CGMCC_1_9313	1259464	Bacteria	noInfo	Bacteroidetes	Sphingobacteriia	Sphingobacteriales	Sphingobacteriaceae	Arcticibacter	WP_106292923.1	noNTD	WP_106292924.1	hypothetical protein	pT5	T5	NoTest	HHpred	5|5	No	A|T	-4	notest	noTest	WP_106292922.1
GCF_003201355.1	Dysgonomonas_alginatilytica_DSM_100214	1605892	Bacteria	noInfo	Bacteroidetes	Bacteroidia	Bacteroidales	Dysgonamonadaceae	Dysgonomonas	WP_110312092.1	noNTD	WP_110312091.1	hypothetical protein	pT5	T5	NoTest	HHpred	5|5	No	A|T	2	notest	noTest	WP_110312093.1
GCF_004519315.1	Mucilaginibacter_psychrotolerans_NH7_4	1524096	Bacteria	noInfo	Bacteroidetes	Sphingobacteriia	Sphingobacteriales	Sphingobacteriaceae	Mucilaginibacter	WP_133231522.1	noNTD	WP_133231524.1	hypothetical protein	pT5	T5	NoTest	HHpred	5|5	No	A|T	-16	notest	noTest
GCF_000266885.1	Turneriella_parva_DSM_21527	869212	Bacteria	noInfo	Spirochaetes	Spirochaetia	Leptospirales	Leptospiraceae	Turneriella	WP_014804539.1	noNTD	WP_014804540.1	hypothetical protein	pT6	T6	NoTest	HHpred	5|5	No	A|T	6	notest	noTest
GCF_001027545.1	Endomicrobium_proavitum_Rsa215	1408281	Bacteria	noInfo	Elusimicrobia	Endomicrobia	Endomicrobiales	Endomicrobiaceae	Endomicrobium	WP_082121481.1	noNTD	WP_052570590.1	hypothetical protein	pT6	T6	NoTest	HHpred	5|5	No	A|T	-1	notest	noTest
GCF_002355835.1	Candidatus_Endomicrobium_trichonymphae	1408204	Bacteria	noInfo	Elusimicrobia	Endomicrobia	Endomicrobiales	Endomicrobiaceae	Endomicrobium	WP_096525241.1	noNTD	WP_096525242.1	hypothetical protein	pT6	T6	NoTest	HHpred	5|5	No	A|T	5	notest	noTest	WP_095558968.1
GCF_000214375.1	Treponema_primitia_ZAS_2	545694	Bacteria	noInfo	Spirochaetes	Spirochaetia	Spirochaetales	Spirochaetaceae	Treponema	WP_015706849.1	noNTD	WP_015706848.1	hypothetical protein	pT6	T6	NoTest	HHpred	5|5	No	A|T	-1	notest	noTest
GCF_000755145.1	Treponema_putidum_OMZ_758	221027	Bacteria	noInfo	Spirochaetes	Spirochaetia	Spirochaetales	Spirochaetaceae	Treponema	WP_044979825.1	noNTD	WP_044979488.1	hypothetical protein	pT6	T6	NoTest	HHpred	5|5	No	A|T	-8	notest	noTest
GCF_000008185.1	Treponema_denticola_ATCC_35405	243275	Bacteria	noInfo	Spirochaetes	Spirochaetia	Spirochaetales	Spirochaetaceae	Treponema	NP_972599.1	noNTD	NP_972600.1	hypothetical protein TDE1997	pT6	T6	NoTest	HHpred	5|5	No	A|T	-8	notest	noTest	NP_972598.1
GCF_001890765.1	Spirulina_major_PCC_6313	129961	Bacteria	noInfo	Cyanobacteria	noInfo	Spirulinales	Spirulinaceae	Spirulina	WP_072620347.1	noNTD	WP_072620346.1	hypothetical protein	pT6	T6	NoTest	HHpred	5|5	No	A|T	9	notest	noTest
GCF_000317105.1	Oscillatoria_acuminata_PCC_6304	56110	Bacteria	noInfo	Cyanobacteria	noInfo	Oscillatoriales	Oscillatoriaceae	Oscillatoria	WP_015146543.1	noNTD	WP_015146544.1	hypothetical protein	pT6	T6	NoTest	HHpred	5|5	No	A|T	-8	notest	noTest
GCF_002172675.1	unicellular_cyanobacterium_SU3	1982589	Bacteria	noInfo	Cyanobacteria	noInfo	noInfo	noInfo	noInfo	WP_087593440.1	noNTD	WP_087593439.1	hypothetical protein	pT6	T6	NoTest	HHpred	5|5	No	A|T	-8	notest	noTest
GCF_001890765.1	Spirulina_major_PCC_6313	129961	Bacteria	noInfo	Cyanobacteria	noInfo	Spirulinales	Spirulinaceae	Spirulina	WP_072620416.1	noNTD	WP_072620417.1	hypothetical protein	pT6	T6	NoTest	HHpred	5|5	No	A|T	-8	notest	noTest
GCF_000521175.1	Aphanizomenon_flos_aquae_NIES_81	284502	Bacteria	noInfo	Cyanobacteria	noInfo	Nostocales	Aphanizomenonaceae	Aphanizomenon	WP_027404741.1	noNTD	WP_027404740.1	hypothetical protein	pT6	T6	NoTest	HHpred	5|5	No	A|T	-8	notest	noTest
GCF_000332315.1	Prochlorothrix_hollandica_PCC_9006___CALU_1027	317619	Bacteria	noInfo	Cyanobacteria	noInfo	Synechococcales	Prochlorotrichaceae	Prochlorothrix	WP_017714405.1	noNTD	WP_081599521.1	hypothetical protein	pT6	T6	NoTest	HHpred	5|5	No	A|T	-8	notest	noTest
GCF_002813575.1	Nostoc_flagelliforme_CCNUN1	2038116	Bacteria	noInfo	Cyanobacteria	noInfo	Nostocales	Nostocaceae	Nostoc	WP_100897919.1	noNTD	WP_100897920.1	hypothetical protein	pT6	T6	NoTest	HHpred	5|5	No	A|T	-8	notest	noTest
GCF_000981785.2	Microcystis_aeruginosa_NIES_2549	1641812	Bacteria	noInfo	Cyanobacteria	noInfo	Chroococcales	Microcystaceae	Microcystis	WP_046662215.1	noNTD	WP_008200532.1	MULTISPECIES: hypothetical protein	pT6	T6	NoTest	HHpred	5|5	No	A|T	-8	notest	noTest
GCF_004167685.1	Aliivibrio_finisterrensis_A26	511998	Bacteria	noInfo	Proteobacteria	Gammaproteobacteria	Vibrionales	Vibrionaceae	Aliivibrio	WP_130047475.1	noNTD	WP_130047474.1	hypothetical protein	pT6	T6	NoTest	HHpred	4|5	No	A|T	-4	notest	noTest
GCF_001883705.1	Burkholderia_catarinensis_89	1108140	Bacteria	noInfo	Proteobacteria	Betaproteobacteria	Burkholderiales	Burkholderiaceae	Burkholderia	WP_128847277.1	noNTD	WP_128847274.1	hypothetical protein	pT6	T6	Sema superfamily	CDD	5|5	No	A|T	-4	notest	noTest
GCF_003330765.1	Burkholderia_pyrrocinia_mHSR5	60550	Bacteria	noInfo	Proteobacteria	Betaproteobacteria	Burkholderiales	Burkholderiaceae	Burkholderia	WP_114177689.1	noNTD	WP_114177688.1	hypothetical protein	pT6	T6	NoTest	HHpred	5|5	No	A|T	50	notest	noTest
GCF_002162195.1	Histophilus_somni_USDA_ARS_USMARC_63255	731	Bacteria	noInfo	Proteobacteria	Gammaproteobacteria	Pasteurellales	Pasteurellaceae	Histophilus	WP_075294478.1	noNTD	WP_075294479.1	terminase	pT6	T6	NoTest	HHpred	4|5	No	A|T	-8	notest	noTest
GCF_002015045.1	Haemophilus_paraphrohaemolyticus_CCUG_3718	736	Bacteria	noInfo	Proteobacteria	Gammaproteobacteria	Pasteurellales	Pasteurellaceae	Haemophilus	WP_078177625.1	noNTD	WP_078177626.1	terminase	pT6	T6	NoTest	HHpred	4|5	No	A|T	1	notest	noTest
GCF_900176075.1	Pasteurella_testudinis_DSM_23072	1122938	Bacteria	noInfo	Proteobacteria	Gammaproteobacteria	Pasteurellales	Pasteurellaceae	Pasteurella	WP_084257548.1	noNTD	WP_084257549.1	terminase	pT6	T6	NoTest	HHpred	5|5	No	A|T	-1	notest	noTest
GCF_003864155.1	Avibacterium_paragallinarum_FARPER_174	728	Bacteria	noInfo	Proteobacteria	Gammaproteobacteria	Pasteurellales	Pasteurellaceae	Avibacterium	WP_081637536.1	noNTD	WP_035687386.1	hypothetical protein	pT6	T6	NoTest	HHpred	5|5	No	A|T	1	notest	noTest
GCF_900637765.1	Haemophilus_aegyptius_NCTC8134	197575	Bacteria	noInfo	Proteobacteria	Gammaproteobacteria	Pasteurellales	Pasteurellaceae	Haemophilus	WP_006995930.1	noNTD	WP_006995929.1	MULTISPECIES: hypothetical protein	pT6	T6	NoTest	HHpred	5|5	No	A|T	1	notest	noTest
GCF_001999425.1	Rodentibacter_genomosp__2_ppn422	1908266	Bacteria	noInfo	Proteobacteria	Gammaproteobacteria	Pasteurellales	Pasteurellaceae	Rodentibacter	WP_077544085.1	noNTD	WP_077544084.1	hypothetical protein	pT6	T6	NoTest	HHpred	4|5	No	A|T	-8	notest	noTest
GCF_000379905.1	Rodentibacter_pneumotropicus_DSM_21403	1122936	Bacteria	noInfo	Proteobacteria	Gammaproteobacteria	Pasteurellales	Pasteurellaceae	Rodentibacter	WP_018357218.1	noNTD	WP_018357217.1	hypothetical protein	pT6	T6	NoTest	HHpred	4|5	No	A|T	-8	notest	noTest
GCF_900094935.1	Gilliamella_intestini_R_53144	1798183	Bacteria	noInfo	Proteobacteria	Gammaproteobacteria	Orbales	Orbaceae	Gilliamella	WP_065574190.1	noNTD	WP_091125923.1	MULTISPECIES: hypothetical protein	pT6	T6	NoTest	HHpred	5|5	No	A|T	-16	notest	noTest
GCF_002943565.1	Marinicaulis_flavus_SY_3_19	2058213	Bacteria	noInfo	Proteobacteria	Alphaproteobacteria	Parvularculales	Parvularculaceae	Marinicaulis	WP_104830868.1	noNTD	WP_104830867.1	hypothetical protein	pT6	T6	NoTest	HHpred	5|5	No	A|T	-11	notest	noTest
GCF_900112675.1	Acidovorax_konjaci_DSM_7481	32040	Bacteria	noInfo	Proteobacteria	Betaproteobacteria	Burkholderiales	Comamonadaceae	Acidovorax	WP_092953459.1	noNTD	WP_092953461.1	hypothetical protein	pT6	T6	NoTest	HHpred	5|5	No	A|T	98	notest	noTest
GCF_003711265.1	Bathymodiolus_thermophilus_thioautotrophic_gill_symbiont_EPR9N	2360	Bacteria	noInfo	Proteobacteria	Gammaproteobacteria	noInfo	noInfo	noInfo	WP_071564610.1	noNTD	WP_122952059.1	hypothetical protein	pT6	T6	NoTest	HHpred	5|5	No	A|T	4	notest	noTest
GCF_900128865.1	Halomonas_meridiana_ACAM_239	29570	Bacteria	noInfo	Proteobacteria	Gammaproteobacteria	Oceanospirillales	Halomonadaceae	Halomonas	WP_074211148.1	noNTD	WP_074211149.1	hypothetical protein	pT6	T6	NoTest	HHpred	5|5	No	A|T	-4	notest	noTest	WP_074211147.1
GCF_000275725.1	Halomonas_stevensii_S18214	1177117	Bacteria	noInfo	Proteobacteria	Gammaproteobacteria	Oceanospirillales	Halomonadaceae	Halomonas	WP_016915900.1	noNTD	WP_016915899.1	hypothetical protein	pT6	T6	NoTest	HHpred	5|5	No	A|T	-4	notest	noTest
GCF_900105805.1	Pseudomonas_moraviensis_BS3668	321662	Bacteria	noInfo	Proteobacteria	Gammaproteobacteria	Pseudomonadales	Pseudomonadaceae	Pseudomonas	WP_083354365.1	noNTD	WP_083201923.1	hypothetical protein	pT6	T6	EndoA/PemK/MazF-family RNAses	HHpred	5|5	No	A|T	-1	TA	NotPhage
GCF_900104125.1	Pseudomonas_reinekei_BS3776	395598	Bacteria	noInfo	Proteobacteria	Gammaproteobacteria	Pseudomonadales	Pseudomonadaceae	Pseudomonas	WP_092267218.1	noNTD	WP_075948563.1	hypothetical protein	pT6	T6	NoTest	HHpred	5|5	No	A|T	-1	notest	noTest
GCF_000230695.2	Rhodanobacter_denitrificans_2APBS1	666685	Bacteria	noInfo	Proteobacteria	Gammaproteobacteria	Xanthomonadales	Rhodanobacteraceae	Rhodanobacter	WP_015446404.1	noNTD	WP_015446403.1	hypothetical protein	pT6	T6	NoTest	HHpred	5|5	No	A|T	-1	notest	noTest
GCF_001576535.1	Halomonas_axialensis_ACH_L_8	115555	Bacteria	noInfo	Proteobacteria	Gammaproteobacteria	Oceanospirillales	Halomonadaceae	Halomonas	WP_062359673.1	noNTD	WP_062359608.1	hypothetical protein	pT6	T6	NoTest	HHpred	5|5	No	A|T	-1	notest	noTest
GCF_000513715.1	Salinivibrio_socompensis_S35	1308978	Bacteria	noInfo	Proteobacteria	Gammaproteobacteria	Vibrionales	Vibrionaceae	Salinivibrio	WP_025672780.1	noNTD	WP_025672779.1	hypothetical protein	pT6	T6	NoTest	HHpred	5|5	No	A|T	1	notest	noTest
GCF_002072955.1	Methyloprofundus_sedimenti_WF1	1420851	Bacteria	noInfo	Proteobacteria	Gammaproteobacteria	Methylococcales	Methylococcaceae	Methyloprofundus	WP_080523318.1	noNTD	WP_080522625.1	hypothetical protein	pT6	T6	NoTest	HHpred	5|5	No	A|T	-4	notest	noTest
GCF_003812525.1	Proteus_vulgaris_FDAARGOS_556	585	Bacteria	noInfo	Proteobacteria	Gammaproteobacteria	Enterobacterales	Morganellaceae	Proteus	WP_072063025.1	noNTD	WP_072063026.1	MULTISPECIES: hypothetical protein	pT6	T6	NoTest	HHpred	5|5	No	A|T	-4	notest	noTest
GCF_003019925.1	Pluralibacter_gergoviae_FDAARGOS_186	61647	Bacteria	noInfo	Proteobacteria	Gammaproteobacteria	Enterobacterales	Enterobacteriaceae	Pluralibacter	WP_080964519.1	noNTD	WP_048253752.1	hypothetical protein	pT6	T6	NoTest	HHpred	5|5	No	A|T	-4	notest	noTest
GCF_002858715.1	Yersiniaceae_bacterium_2016Iso4	2060068	Bacteria	noInfo	Proteobacteria	Gammaproteobacteria	Enterobacterales	Yersiniaceae	noInfo	WP_101821908.1	noNTD	WP_101821906.1	hypothetical protein	pT6	T6	NoTest	HHpred	5|5	No	A|T	-1	notest	noTest
GCF_002095575.1	Pantoea_septica_LMG_5345	472695	Bacteria	noInfo	Proteobacteria	Gammaproteobacteria	Enterobacterales	Erwiniaceae	Pantoea	WP_081876033.1	noNTD	WP_072010385.1	MULTISPECIES: hypothetical protein	pT6	T6	NoTest	HHpred	5|5	No	A|T	-4	notest	noTest
GCF_003343225.1	Photorhabdus_laumondii_subsp__laumondii_DJC	141679	Bacteria	noInfo	Proteobacteria	Gammaproteobacteria	Enterobacterales	Morganellaceae	Photorhabdus	WP_011147420.1	noNTD	WP_011147419.1	MULTISPECIES: hypothetical protein	pT6	T6	NoTest	HHpred	5|5	No	A|T	-1	notest	noTest
GCF_001684335.1	Photorhabdus_namnaonensis_PB45_5	1851568	Bacteria	noInfo	Proteobacteria	Gammaproteobacteria	Enterobacterales	Morganellaceae	Photorhabdus	WP_065389114.1	noNTD	WP_065389115.1	hypothetical protein	pT6	T6	NoTest	HHpred	5|5	No	A|T	-1	notest	noTest
GCF_003336325.1	Enterobacteriaceae_bacterium_w17	2282309	Bacteria	noInfo	Proteobacteria	Gammaproteobacteria	Enterobacterales	Enterobacteriaceae	noInfo	WP_114386268.1	noNTD	WP_114386270.1	hypothetical protein	pT6	T6	NoTest	HHpred	5|5	No	A|T	-4	notest	noTest
GCF_900162675.1	Halomonas_utahensis_P_halo	86177	Bacteria	noInfo	Proteobacteria	Gammaproteobacteria	Oceanospirillales	Halomonadaceae	Halomonas	WP_077529483.1	noNTD	WP_077529482.1	hypothetical protein	pT6	T6	NoTest	HHpred	5|5	No	A|T	-4	notest	noTest
GCF_001895085.1	Mariprofundus_micogutta_ET2	1921010	Bacteria	noInfo	Proteobacteria	Zetaproteobacteria	Mariprofundales	Mariprofundaceae	Mariprofundus	WP_072660133.1	noNTD	WP_072660134.1	hypothetical protein	pT6	T6	NoTest	HHpred	5|5	No	A|T	-4	notest	noTest
GCF_000422425.1	Oceanospirillum_beijerinckii_DSM_7166	1122616	Bacteria	noInfo	Proteobacteria	Gammaproteobacteria	Oceanospirillales	Oceanospirillaceae	Oceanospirillum	WP_028299897.1	noNTD	WP_028299896.1	hypothetical protein	pT6	T6	NoTest	HHpred	5|5	No	A|T	-4	notest	noTest
GCF_000245015.1	Beggiatoa_alba_B18LD	395493	Bacteria	noInfo	Proteobacteria	Gammaproteobacteria	Thiotrichales	Thiotrichaceae	Beggiatoa	WP_002684490.1	noNTD	WP_002684473.1	hypothetical protein	pT6	T6	NoTest	HHpred	5|5	No	A|T	-4	notest	noTest
GCF_003956065.1	Acinetobacter_pittii_ST220	48296	Bacteria	noInfo	Proteobacteria	Gammaproteobacteria	Pseudomonadales	Moraxellaceae	Acinetobacter	WP_045126413.1	noNTD	WP_050450586.1	MULTISPECIES: hypothetical protein	pT6	T6	NoTest	HHpred	5|5	No	A|T	14	notest	noTest
GCF_004217315.1	Corticibacter_populi_DSM_105136	1550736	Bacteria	noInfo	Proteobacteria	Betaproteobacteria	Burkholderiales	Comamonadaceae	Corticibacter	WP_122227204.1	noNTD	WP_122226647.1	hypothetical protein	pT6	T6	NoTest	HHpred	5|5	No	A|T	91	notest	noTest
GCF_002980625.1	Malikia_spinosa_83	86180	Bacteria	noInfo	Proteobacteria	Betaproteobacteria	Burkholderiales	Comamonadaceae	Malikia	WP_105727905.1	noNTD	WP_105727906.1	hypothetical protein	pT6	T6	NoTest	HHpred	5|5	No	A|T	2	notest	noTest
GCF_003034915.1	Mesorhizobium_helmanticense_CSLC115N	1776423	Bacteria	noInfo	Proteobacteria	Alphaproteobacteria	Rhizobiales	Phyllobacteriaceae	Mesorhizobium	WP_107648029.1	noNTD	WP_107648030.1	hypothetical protein	pT6	T6	NoTest	HHpred	4|5	No	A|T	2	notest	noTest
GCF_000731295.1	Neorhizobium_galegae_bv__officinalis_bv__officinalis_str__HAMBI_1141	1028801	Bacteria	noInfo	Proteobacteria	Alphaproteobacteria	Rhizobiales	Rhizobiaceae	Neorhizobium	WP_051899934.1	noNTD	WP_051899931.1	hypothetical protein	pT6	T6	NoTest	HHpred	5|5	No	A|T	-4	notest	noTest
GCF_000473125.1	Bradyrhizobium_genosp__SA_4_str__CB756	936455	Bacteria	noInfo	Proteobacteria	Alphaproteobacteria	Rhizobiales	Bradyrhizobiaceae	Bradyrhizobium	WP_027561663.1	noNTD	WP_027561662.1	MULTISPECIES: hypothetical protein	pT6	T6	NoTest	HHpred	5|5	No	A|T	12	notest	noTest
GCF_002870965.1	Altererythrobacter_flavus_MS1_4	2055955	Bacteria	noInfo	Proteobacteria	Alphaproteobacteria	Sphingomonadales	Erythrobacteraceae	Altererythrobacter	WP_102153327.1	noNTD	WP_102153326.1	MULTISPECIES: hypothetical protein	pT6	T6	NoTest	HHpred	5|5	No	A|T	-1	notest	noTest
GCF_000021325.1	Gluconacetobacter_diazotrophicus_PA1_5	272568	Bacteria	noInfo	Proteobacteria	Alphaproteobacteria	Rhodospirillales	Acetobacteraceae	Gluconacetobacter	WP_012553439.1	noNTD	WP_012553438.1	hypothetical protein	pT6	T6	NoTest	HHpred	5|5	No	A|T	15	notest	noTest
GCF_003966365.1	Acetobacter_orientalis_FAN1	146474	Bacteria	noInfo	Proteobacteria	Alphaproteobacteria	Rhodospirillales	Acetobacteraceae	Acetobacter	WP_126621609.1	noNTD	WP_126621608.1	hypothetical protein	pT6	T6	NoTest	HHpred	5|5	No	A|T	14	notest	noTest
GCF_001556125.1	Rhizobiales_bacterium_CCH10_E5	1768797	Bacteria	noInfo	Proteobacteria	Alphaproteobacteria	Rhizobiales	noInfo	noInfo	WP_082733100.1	Other	WP_067993542.1	hypothetical protein	pT6	T6	NoTest	HHpred	5|5	No	A|T	12	notest	noTest
GCF_001021065.1	Corynebacterium_uterequi_DSM_45634	1072256	Bacteria	noInfo	Actinobacteria	Actinobacteria	Corynebacteriales	Corynebacteriaceae	Corynebacterium	WP_052844049.1	noNTD	WP_082121283.1	Fic family protein	pT7	T7	Fic superfamily	CDD	2|5	No	A|T	83	notest	noTest	WP_047259593.1
GCF_002259605.1	Pseudoscardovia_radai_DSM_24742	987066	Bacteria	noInfo	Actinobacteria	Actinobacteria	Bifidobacteriales	Bifidobacteriaceae	Pseudoscardovia	WP_094661410.1	noNTD	WP_094661411.1	Fic family protein	pT7	T7	Fic	CDD	3|5	No	A|T	66	notest	noTest
GCF_000771005.1	Bifidobacterium_thermacidophilum_subsp__thermacidophilum_DSM_15837	1121111	Bacteria	noInfo	Actinobacteria	Actinobacteria	Bifidobacteriales	Bifidobacteriaceae	Bifidobacterium	WP_052365649.1	noNTD	WP_081666426.1	Fic family protein	pT7	T7	Fic_Fic superfamily	CDD	5|5	No	A|T	-4	notest	noTest
GCF_000275805.1	Scardovia_wiggsiae_F0424	857290	Bacteria	noInfo	Actinobacteria	Actinobacteria	Bifidobacteriales	Bifidobacteriaceae	Scardovia	WP_007147625.1	noNTD	WP_007147626.1	Fic family protein	pT7	T7	Fic_PRK12564 superfamily	CDD	4|5	No	A|T	2	notest	noTest
GCF_000376885.1	Alloscardovia_criceti_DSM_17774	1122228	Bacteria	noInfo	Actinobacteria	Actinobacteria	Bifidobacteriales	Bifidobacteriaceae	Alloscardovia	WP_051067160.1	noNTD	WP_018142389.1	Fic family protein	pT7	T7	Fic superfamily	CDD	5|5	No	A|T	-4	notest	noTest
GCF_003426305.1	Bifidobacteriaceae_bacterium_N170	2021364	Bacteria	noInfo	Actinobacteria	Actinobacteria	Bifidobacteriales	Bifidobacteriaceae	noInfo	WP_128832043.1	noNTD	WP_128832044.1	Fic family protein	pT7	T7	Fic superfamily	CDD	5|5	No	A|T	-4	notest	noTest
GCF_900120385.1	Olsenella_phocaeensis_Marseille_P2936	1852385	Bacteria	noInfo	Actinobacteria	Coriobacteriia	Coriobacteriales	Atopobiaceae	Olsenella	WP_083558388.1	noNTD	WP_072500615.1	Fic family protein	pT7	T7	Fic_Fic superfamily	CDD	4|5	No	A|T	-4	notest	noTest
GCF_001437015.1	Atopobium_minutum_DSM_20586	1381	Bacteria	noInfo	Actinobacteria	Coriobacteriia	Coriobacteriales	Atopobiaceae	Atopobium	WP_002563245.1	noNTD	WP_081607345.1	MULTISPECIES: Fic family protein	pT7	T7	Fic superfamily	CDD	3|5	No	A|T	67	notest	noTest
GCF_000154085.1	Bifidobacterium_adolescentis_L2_32	1680	Bacteria	noInfo	Actinobacteria	Actinobacteria	Bifidobacteriales	Bifidobacteriaceae	Bifidobacterium	WP_003806794.1	noNTD	WP_003806793.1	type II toxin-antitoxin system death-on-curing family toxin	pT7	T7	Fic superfamily	CDD	5|5	No	A|T	-8	not Toxic	NotPhage
GCF_001025195.1	Bifidobacterium_catenulatum_DSM_16992___JCM_1194___LMG_11043	566552	Bacteria	noInfo	Actinobacteria	Actinobacteria	Bifidobacteriales	Bifidobacteriaceae	Bifidobacterium	WP_003835450.1	noNTD	WP_003835447.1	type II toxin-antitoxin system death-on-curing family toxin	pT7	T7	Fic superfamily	CDD	5|5	No	A|T	-8	notest	noTest
GCF_003952825.1	Bifidobacterium_pseudocatenulatum_12	28026	Bacteria	noInfo	Actinobacteria	Actinobacteria	Bifidobacteriales	Bifidobacteriaceae	Bifidobacterium	WP_126016562.1	noNTD	WP_126016560.1	type II toxin-antitoxin system death-on-curing family toxin	pT7	T7	Fic superfamily	CDD	5|5	No	A|T	-8	notest	noTest
GCF_002802875.1	Bifidobacterium_primatium_TRE_1	2045438	Bacteria	noInfo	Actinobacteria	Actinobacteria	Bifidobacteriales	Bifidobacteriaceae	Bifidobacterium	WP_100511530.1	noNTD	WP_100511531.1	Fic family protein	pT7	T7	Fic superfamily	CDD	4|5	No	A|T	-4	notest	noTest
GCF_003315635.1	Bifidobacterium_aemilianum_XV10	2493120	Bacteria	noInfo	Actinobacteria	Actinobacteria	Bifidobacteriales	Bifidobacteriaceae	Bifidobacterium	WP_113859973.1	noNTD	WP_113859844.1	Fic family protein	pT7	T7	Fic	CDD	5|5	No	A|T	24	notest	noTest
GCF_002259585.1	Bombiscardovia_coagulans_DSM_22924	686666	Bacteria	noInfo	Actinobacteria	Actinobacteria	Bifidobacteriales	Bifidobacteriaceae	Bombiscardovia	WP_094722762.1	noNTD	WP_094722761.1	Fic family protein	pT7	T7	Fic_Fic superfamily	CDD	5|5	No	A|T	-8	notest	noTest
GCF_003315615.1	Bifidobacterium_xylocopae_XV2	2493119	Bacteria	noInfo	Actinobacteria	Actinobacteria	Bifidobacteriales	Bifidobacteriaceae	Bifidobacterium	WP_113852865.1	Other	WP_113852866.1	Fic family protein	pT7	T7	Fic	CDD	5|5	No	A|T	-8	notest	noTest
GCF_002086405.1	Mycolicibacter_minnesotensis_DSM_45633	1118379	Bacteria	noInfo	Actinobacteria	Actinobacteria	Corynebacteriales	Mycobacteriaceae	Mycolicibacter	WP_083025513.1	Other	WP_109558909.1	Fic family protein	pT7	T7	Fic superfamily	CDD	2|5	No	A|T	-19	notest	noTest
GCF_002861415.1	Brevibacterium_ravenspurgense_UMB0426	479117	Bacteria	noInfo	Actinobacteria	Actinobacteria	Micrococcales	Brevibacteriaceae	Brevibacterium	WP_070424525.1	noNTD	WP_061943189.1	MULTISPECIES: type II toxin-antitoxin system death-on-curing family toxin	pT7	T7	Fic superfamily	CDD	2|5	No	A|T	-4	notest	noTest
GCF_003999295.1	Brevibacterium_aurantiacum_SMQ_1417	273384	Bacteria	noInfo	Actinobacteria	Actinobacteria	Micrococcales	Brevibacteriaceae	Brevibacterium	WP_009881659.1	Other	WP_127362752.1	type II toxin-antitoxin system death-on-curing family toxin	pT7	T7	Fic superfamily	CDD	3|5	No	A|T	-4	notest	noTest
GCF_900105785.1	Friedmanniella_sagamiharensis_DSM_21743	546874	Bacteria	noInfo	Actinobacteria	Actinobacteria	Propionibacteriales	Nocardioidaceae	Friedmanniella	WP_091076745.1	noNTD	WP_091076741.1	Fic family protein	pT7	T7	Fic superfamily	CDD	4|5	No	A|T	-4	notest	noTest
GCF_003798325.1	Propionibacterium_acidifaciens_FDAARGOS_576	556499	Bacteria	noInfo	Actinobacteria	Actinobacteria	Propionibacteriales	Propionibacteriaceae	Propionibacterium	WP_123826133.1	noNTD	WP_081660559.1	type II toxin-antitoxin system death-on-curing family toxin	pT7	T7	Fic superfamily	CDD	2|5	No	A|T	-34	notest	noTest
GCF_001941485.1	Corynebacterium_frankenforstense_DSM_45800_ST18	1437875	Bacteria	noInfo	Actinobacteria	Actinobacteria	Corynebacteriales	Corynebacteriaceae	Corynebacterium	WP_075663005.1	noNTD	WP_075663004.1	type II toxin-antitoxin system death-on-curing family toxin	pT7	T7	Fic superfamily	CDD	5|5	No	A|T	-4	notest	noTest
GCF_900638705.1	Corynebacterium_diphtheriae_NCTC3529	1717	Bacteria	noInfo	Actinobacteria	Actinobacteria	Corynebacteriales	Corynebacteriaceae	Corynebacterium	WP_016829451.1	noNTD	WP_003850687.1	type II toxin-antitoxin system death-on-curing family toxin	pT7	T7	Fic superfamily	CDD	5|5	No	A|T	11	notest	noTest
GCF_000767055.1	Corynebacterium_doosanense_CAU_212___DSM_45436	558173	Bacteria	noInfo	Actinobacteria	Actinobacteria	Corynebacteriales	Corynebacteriaceae	Corynebacterium	WP_018022803.1	noNTD	WP_018022804.1	type II toxin-antitoxin system death-on-curing family toxin	pT7	T7	Fic superfamily	CDD	5|5	No	A|T	-1	TA	NotPhage
GCF_003989165.1	Corynebacterium_propinquum_HSID18036	43769	Bacteria	noInfo	Actinobacteria	Actinobacteria	Corynebacteriales	Corynebacteriaceae	Corynebacterium	WP_126843946.1	noNTD	WP_126843947.1	Fic family protein	pT7	T7	Fic superfamily	CDD	5|5	No	A|T	21	notest	noTest
GCF_003989245.1	Corynebacterium_pseudodiphtheriticum_HSID17564	37637	Bacteria	noInfo	Actinobacteria	Actinobacteria	Corynebacteriales	Corynebacteriaceae	Corynebacterium	WP_126850242.1	noNTD	WP_064833389.1	MULTISPECIES: type II toxin-antitoxin system death-on-curing family toxin	pT7	T7	Fic superfamily	CDD	5|5	No	A|T	21	notest	noTest
GCF_900637825.1	Corynebacterium_segmentosum_NCTC934	43990	Bacteria	noInfo	Actinobacteria	Actinobacteria	Corynebacteriales	Corynebacteriaceae	Corynebacterium	WP_126319744.1	noNTD	WP_126319746.1	type II toxin-antitoxin system death-on-curing family toxin	pT7	T7	Fic superfamily	CDD	5|5	No	A|T	6	notest	noTest	WP_126319742.1
GCF_001020985.1	Corynebacterium_mustelae_DSM_45274	571915	Bacteria	noInfo	Actinobacteria	Actinobacteria	Corynebacteriales	Corynebacteriaceae	Corynebacterium	WP_047263066.1	noNTD	WP_052844807.1	Fic family protein	pT7	T7	Fic superfamily	CDD	5|5	No	A|T	2	notest	noTest
GCF_900176155.1	Corynebacterium_glucuronolyticum_DSM_44120	39791	Bacteria	noInfo	Actinobacteria	Actinobacteria	Corynebacteriales	Corynebacteriaceae	Corynebacterium	WP_005388250.1	noNTD	WP_084036160.1	Fic family protein	pT7	T7	Fic superfamily	CDD	5|5	No	A|T	3	notest	noTest
GCF_001412085.1	Corynebacterium_lowii_NML_130206	1544413	Bacteria	noInfo	Actinobacteria	Actinobacteria	Corynebacteriales	Corynebacteriaceae	Corynebacterium	WP_082418502.1	noNTD	WP_082418476.1	type II toxin-antitoxin system death-on-curing family toxin	pT7	T7	Fic superfamily	CDD	3|5	No	A|T	23	notest	noTest
GCF_003569805.1	Microbacterium_halotolerans_YIM_70130	246613	Bacteria	noInfo	Actinobacteria	Actinobacteria	Micrococcales	Microbacteriaceae	Microbacterium	WP_119696777.1	noNTD	WP_119696778.1	type II toxin-antitoxin system death-on-curing family toxin	pT7	T7	Fic superfamily	CDD	4|5	No	A|T	-4	notest	noTest
GCF_001641005.1	Rathayibacter_tritici_NCPPB_1953	33888	Bacteria	noInfo	Actinobacteria	Actinobacteria	Micrococcales	Microbacteriaceae	Rathayibacter	WP_068255292.1	noNTD	WP_084416029.1	type II toxin-antitoxin system death-on-curing family toxin	pT7	T7	Fic superfamily	CDD	4|5	No	A|T	-37	notest	noTest
GCF_001612785.1	Nocardia_beijingensis_NBRC_16342	1210068	Bacteria	noInfo	Actinobacteria	Actinobacteria	Corynebacteriales	Nocardiaceae	Nocardia	WP_067794516.1	noNTD	WP_084485482.1	Fic family protein	pT7	T7	Fic superfamily	CDD	3|5	No	A|T	-4	notest	noTest
GCF_002086125.1	Mycobacterium_arosiense_ATCC_BAA_1401___DSM_45069	1265311	Bacteria	noInfo	Actinobacteria	Actinobacteria	Corynebacteriales	Mycobacteriaceae	Mycobacterium	WP_083067236.1	noNTD	WP_083067235.1	type II toxin-antitoxin system death-on-curing family toxin	pT7	T7	Fic superfamily	CDD	5|5	No	A|T	-4	notest	noTest
GCF_000975055.1	Demequina_sediminicola_NBRC_105855	1095026	Bacteria	noInfo	Actinobacteria	Actinobacteria	Micrococcales	Demequinaceae	Demequina	WP_062069425.1	noNTD	WP_082093245.1	type II toxin-antitoxin system death-on-curing family toxin	pT7	T7	Fic superfamily	CDD	2|5	No	A|T	-55	notest	noTest
GCF_003932145.1	Corynebacterium_bovis_WCM3___SMALL	36808	Bacteria	noInfo	Actinobacteria	Actinobacteria	Corynebacteriales	Corynebacteriaceae	Corynebacterium	WP_010274287.1	noNTD	WP_125186042.1	type II toxin-antitoxin system death-on-curing family toxin	pT7	T7	Fic superfamily	CDD	5|5	No	A|T	-4	notest	noTest
GCF_002847965.1	Corynebacterium_pyruviciproducens_UMB0763	598660	Bacteria	noInfo	Actinobacteria	Actinobacteria	Corynebacteriales	Corynebacteriaceae	Corynebacterium	WP_101678831.1	noNTD	WP_101678832.1	Fic family protein	pT7	T7	Fic superfamily	CDD	5|5	No	A|T	-4	notest	noTest
GCF_001941565.1	Corynebacterium_phocae_M408_89_1	161895	Bacteria	noInfo	Actinobacteria	Actinobacteria	Corynebacteriales	Corynebacteriaceae	Corynebacterium	WP_075732548.1	noNTD	WP_075732550.1	Fic family protein	pT7	T7	Fic	CDD	5|5	No	A|T	-4	notest	noTest
GCF_000156615.2	Corynebacterium_pseudogenitalium_ATCC_33035	525264	Bacteria	noInfo	Actinobacteria	Actinobacteria	Corynebacteriales	Corynebacteriaceae	Corynebacterium	WP_005324346.1	noNTD	WP_005324347.1	MULTISPECIES: type II toxin-antitoxin system death-on-curing family toxin	pT7	T7	Fic superfamily	CDD	4|5	No	A|T	-4	notest	noTest	WP_040425189.1
GCF_001714705.1	Cutibacterium_avidum_DPC_6544	33010	Bacteria	noInfo	Actinobacteria	Actinobacteria	Propionibacteriales	Propionibacteriaceae	Cutibacterium	WP_004809614.1	noNTD	WP_080634279.1	MULTISPECIES: Fic family protein	pT7	T7	Fic superfamily	CDD	2|5	No	A|T	64	notest	noTest
GCF_004011055.1	Acidipropionibacterium_jensenii_JS280	1749	Bacteria	noInfo	Actinobacteria	Actinobacteria	Propionibacteriales	Propionibacteriaceae	Acidipropionibacterium	WP_097799600.1	noNTD	WP_080634279.1	MULTISPECIES: Fic family protein	pT7	T7	Fic superfamily	CDD	2|5	No	A|T	65	notest	noTest	WP_097799599.1
GCF_000296795.1	Candidatus_Jettenia_caeni	247490	Bacteria	noInfo	Planctomycetes	Candidatus Brocadiae	Candidatus Brocadiales	Candidatus Brocadiaceae	Candidatus Jettenia	WP_007220963.1	noNTD	WP_007220962.1	hypothetical protein	pT8	T8	NoTest	HHpred	5|5	No	A|T	-8	notest	noTest
GCF_001541255.1	Nitrospirae_bacterium_HCH_1	1748249	Bacteria	noInfo	Nitrospirae	noInfo	noInfo	noInfo	noInfo	WP_085051345.1	noNTD	WP_085051346.1	hypothetical protein	pT8	T8	NoTest	HHpred	5|5	No	A|T	-8	notest	noTest
GCF_003634315.1	Thiocapsa_rosea_DSM_235	69360	Bacteria	noInfo	Proteobacteria	Gammaproteobacteria	Chromatiales	Chromatiaceae	Thiocapsa	WP_120800118.1	noNTD	WP_120799459.1	hypothetical protein	pT8	T8	NoTest	HHpred	2|2	No	A|T	-4	notest	noTest
GCF_002934685.1	Pseudomonas_bohemica_IA19	2044872	Bacteria	noInfo	Proteobacteria	Gammaproteobacteria	Pseudomonadales	Pseudomonadaceae	Pseudomonas	WP_110948704.1	noNTD	WP_110948703.1	hypothetical protein	pT8	T8	PemK-like cell growth regulatory protein (99.66%), Endoribonuclease MazF/DNA Complex (99.66%), mRNA interferase EndoA (99.64%), beta-glucosidase 1317 (99.63%), Probable endoribonuclease MazF7 (99.62%), Endoribonuclease MazF6/DNA Complex (99.59%), PEMK protein (99.53%), Endoribonuclease MazF3 (99.35%), CcdB; ALPHA+BETA, SH3 domain, Toxin (99.12%), CCDB, TOPOISOMERASE POISON (99.02%), eL18, uL16, u…	HHpred	2|2	No	A|T	-4	notest	noTest
GCF_000382165.1	Rheinheimera_perlucida_DSM_18276	1123054	Bacteria	noInfo	Proteobacteria	Gammaproteobacteria	Chromatiales	Chromatiaceae	Rheinheimera	WP_019675893.1	noNTD	WP_019675894.1	hypothetical protein	pT8	T8	NoTest	HHpred	5|5	No	A|T	-4	notest	noTest
GCF_003700875.1	Pseudomonas_marginalis_pv__marginalis_ICMP_3555	97473	Bacteria	noInfo	Proteobacteria	Gammaproteobacteria	Pseudomonadales	Pseudomonadaceae	Pseudomonas	WP_064054106.1	noNTD	WP_064054105.1	hypothetical protein	pT8	T8	NoTest	HHpred	5|5	No	A|T	-4	notest	noTest
GCF_001927285.1	Mongoliimonas_terrestris_MIMtkB18	1709001	Bacteria	noInfo	Proteobacteria	Alphaproteobacteria	Rhizobiales	noInfo	Mongoliimonas	WP_075218268.1	noNTD	WP_075218266.1	hypothetical protein	pT8	T8	NoTest	HHpred	5|5	No	A|T	-4	notest	noTest
GCF_000300335.1	Nitratireductor_pacificus_pht_3B	391937	Bacteria	noInfo	Proteobacteria	Alphaproteobacteria	Rhizobiales	Phyllobacteriaceae	Nitratireductor	WP_008598319.1	noNTD	WP_081582717.1	hypothetical protein	pT8	T8	NoTest	HHpred	5|5	No	A|T	-26	notest	noTest
GCF_003987345.1	Aliidiomarina_shirensis_AIS	1048642	Bacteria	noInfo	Proteobacteria	Gammaproteobacteria	Alteromonadales	Idiomarinaceae	Aliidiomarina	WP_126805359.1	noNTD	WP_126805358.1	hypothetical protein	pT8	T8	NoTest	HHpred	5|5	No	A|T	-26	notest	noTest
GCF_000684975.1	Paraburkholderia_acidipaludis_NBRC_101816	1218074	Bacteria	noInfo	Proteobacteria	Betaproteobacteria	Burkholderiales	Burkholderiaceae	Paraburkholderia	WP_027793184.1	noNTD	WP_043200799.1	hypothetical protein	pT8	T8	NoTest	HHpred	5|5	No	A|T	-4	notest	noTest
GCF_900128905.1	Bacteroides_luti_DSM_26991	1297750	Bacteria	noInfo	Bacteroidetes	Bacteroidia	Bacteroidales	Bacteroidaceae	Bacteroides	WP_073399940.1	noNTD	WP_073399942.1	hypothetical protein	pT8	T8	NoTest	HHpred	2|2	No	A|T	1	notest	noTest
GCF_001657585.1	Bacteroidales_bacterium_Barb6XT	1633202	Bacteria	noInfo	Bacteroidetes	Bacteroidia	Bacteroidales	noInfo	noInfo	WP_066181076.1	noNTD	WP_066181074.1	hypothetical protein	pT8	T8	NoTest	HHpred	2|2	No	A|T	-1	notest	noTest
GCF_900167975.1	Ohtaekwangia_koreensis_DSM_25262	688867	Bacteria	noInfo	Bacteroidetes	Cytophagia	Cytophagales	Cytophagaceae	Ohtaekwangia	WP_079687325.1	noNTD	WP_079687326.1	hypothetical protein	pT8	T8	NoTest	HHpred	5|5	No	A|T	84	notest	noTest
GCF_900141665.1	Cruoricaptor_ignavus_DSM_25479	1118202	Bacteria	noInfo	Bacteroidetes	Flavobacteriia	Flavobacteriales	Flavobacteriaceae	Cruoricaptor	WP_073180653.1	noNTD	WP_073180655.1	hypothetical protein	pT8	T8	NoTest	HHpred	5|5	No	A|T	2	notest	noTest
GCF_004103815.1	Pedobacter_tournemirensis_R1	699437	Bacteria	noInfo	Bacteroidetes	Sphingobacteriia	Sphingobacteriales	Sphingobacteriaceae	Pedobacter	WP_128770877.1	noNTD	WP_128770876.1	hypothetical protein	pT8	T8	NoTest	HHpred	5|5	No	A|T	2	notest	noTest
GCF_900607235.1	Olivibacter_jilunii_P8502	985016	Bacteria	noInfo	Bacteroidetes	Sphingobacteriia	Sphingobacteriales	Sphingobacteriaceae	Olivibacter	WP_130854953.1	noNTD	WP_130854954.1	hypothetical protein	pT8	T8	NoTest	HHpred	5|5	No	A|T	3	notest	noTest
GCF_900099675.1	Myroides_phaeus_DSM_23313	702745	Bacteria	noInfo	Bacteroidetes	Flavobacteriia	Flavobacteriales	Flavobacteriaceae	Myroides	WP_090406243.1	noNTD	WP_090406240.1	hypothetical protein	pT8	T8	NoTest	HHpred	5|5	No	A|T	47	notest	noTest
GCF_900142695.1	Flavobacterium_xanthum_DSM_3661	69322	Bacteria	noInfo	Bacteroidetes	Flavobacteriia	Flavobacteriales	Flavobacteriaceae	Flavobacterium	WP_084129631.1	noNTD	WP_073354223.1	hypothetical protein	pT8	T8	NoTest	HHpred	5|5	No	A|T	0	not Toxic	NotPhage	WP_073354225.1
GCF_002217235.1	Flavobacterium_aquatile_LMG_4008___ATCC_11947	1453498	Bacteria	noInfo	Bacteroidetes	Flavobacteriia	Flavobacteriales	Flavobacteriaceae	Flavobacterium	WP_035123602.1	noNTD	WP_035123604.1	hypothetical protein	pT8	T8	NoTest	HHpred	5|5	No	A|T	1	notest	noTest
GCF_900108015.1	Flavobacterium_urumqiense_CGMCC_1_9230	935224	Bacteria	noInfo	Bacteroidetes	Flavobacteriia	Flavobacteriales	Flavobacteriaceae	Flavobacterium	WP_103998234.1	noNTD	WP_103998233.1	hypothetical protein	pT8	T8	NoTest	HHpred	5|5	No	A|T	1	notest	noTest
GCF_002302615.1	Capnocytophaga_leadbetteri_H6253	327575	Bacteria	noInfo	Bacteroidetes	Flavobacteriia	Flavobacteriales	Flavobacteriaceae	Capnocytophaga	WP_009392592.1	noNTD	WP_009392590.1	MULTISPECIES: hypothetical protein	pT8	T8	NoTest	HHpred	5|5	No	A|T	2	notest	noTest	WP_095914304.1
GCF_001005315.1	Kordia_jejudonensis_SSK3_3	1348245	Bacteria	noInfo	Bacteroidetes	Flavobacteriia	Flavobacteriales	Flavobacteriaceae	Kordia	WP_046755273.1	noNTD	WP_046755272.1	hypothetical protein	pT8	T8	NoTest	HHpred	5|5	No	A|T	1	notest	noTest
GCF_004365655.1	Chryseobacterium_xixisoli_CGMCC_1_12802	1476462	Bacteria	noInfo	Bacteroidetes	Flavobacteriia	Flavobacteriales	Flavobacteriaceae	Chryseobacterium	WP_133945157.1	noNTD	WP_133944542.1	hypothetical protein	pT8	T8	NoTest	HHpred	5|5	No	A|T	-1	notest	noTest	WP_133944541.1
GCF_000378765.1	Psychroflexus_tropicus_DSM_15496	1123035	Bacteria	noInfo	Bacteroidetes	Flavobacteriia	Flavobacteriales	Flavobacteriaceae	Psychroflexus	WP_019038362.1	noNTD	WP_019038363.1	hypothetical protein	pT8	T8	NoTest	HHpred	5|5	No	A|T	2	notest	noTest
GCF_900489485.1	Aequorivita_lipolytica_type_strain__CIP107455	153267	Bacteria	noInfo	Bacteroidetes	Flavobacteriia	Flavobacteriales	Flavobacteriaceae	Aequorivita	WP_111817155.1	noNTD	WP_111817156.1	hypothetical protein	pT8	T8	NoTest	HHpred	5|5	No	A|T	1	notest	noTest
GCF_003387355.1	Winogradskyella_sediminis_DSM_28134	1382466	Bacteria	noInfo	Bacteroidetes	Flavobacteriia	Flavobacteriales	Flavobacteriaceae	Winogradskyella	WP_115840010.1	noNTD	WP_115840011.1	hypothetical protein	pT8	T8	NoTest	HHpred	5|5	No	A|T	1	notest	noTest
GCF_003931895.1	Flavobacteriaceae_bacterium_14752	2491711	Bacteria	noInfo	Bacteroidetes	Flavobacteriia	Flavobacteriales	Flavobacteriaceae	noInfo	WP_125085927.1	noNTD	WP_125085926.1	hypothetical protein	pT8	T8	NoTest	HHpred	5|5	No	A|T	1	notest	noTest
GCF_000224085.1	Muricauda_ruestringensis_DSM_13258	886377	Bacteria	noInfo	Bacteroidetes	Flavobacteriia	Flavobacteriales	Flavobacteriaceae	Muricauda	WP_041801308.1	noNTD	WP_014032227.1	hypothetical protein	pT8	T8	NoTest	HHpred	5|5	No	A|T	-11	notest	noTest
GCF_900142175.1	Maribacter_aquivivus_DSM_16478	228958	Bacteria	noInfo	Bacteroidetes	Flavobacteriia	Flavobacteriales	Flavobacteriaceae	Maribacter	WP_084135092.1	noNTD	WP_073246932.1	hypothetical protein	pT8	T8	NoTest	HHpred	5|5	No	A|T	-8	notest	noTest
GCF_003014695.1	Dyadobacter_jiangsuensis_DSM_29057	1591085	Bacteria	noInfo	Bacteroidetes	Cytophagia	Cytophagales	Cytophagaceae	Dyadobacter	WP_106599398.1	noNTD	WP_106599397.1	hypothetical protein	pT8	T8	NoTest	HHpred	5|5	No	A|T	5	notest	noTest	WP_106599441.1
GCF_003236175.1	Taibaiella_soli_R1_15	1649169	Bacteria	noInfo	Bacteroidetes	Chitinophagia	Chitinophagales	Chitinophagaceae	Taibaiella	WP_110998904.1	noNTD	WP_110998903.1	hypothetical protein	pT8	T8	NoTest	HHpred	5|5	No	A|T	1	notest	noTest
GCF_900110245.1	Niastella_yeongjuensis_DSM_17621	354355	Bacteria	noInfo	Bacteroidetes	Chitinophagia	Chitinophagales	Chitinophagaceae	Niastella	WP_081200432.1	noNTD	WP_081200433.1	hypothetical protein	pT8	T8	NoTest	HHpred	5|5	No	A|T	3	notest	noTest
GCF_000425585.1	Terrimonas_ferruginea_DSM_30193	1123356	Bacteria	noInfo	Bacteroidetes	Chitinophagia	Chitinophagales	Chitinophagaceae	Terrimonas	WP_028787236.1	noNTD	WP_028787235.1	hypothetical protein	pT8	T8	NoTest	HHpred	5|5	No	A|T	2	notest	noTest
GCF_900168125.1	Sphingobacterium_nematocida_DSM_24091	1513896	Bacteria	noInfo	Bacteroidetes	Sphingobacteriia	Sphingobacteriales	Sphingobacteriaceae	Sphingobacterium	WP_079640710.1	noNTD	WP_079640709.1	hypothetical protein	pT8	T8	NoTest	HHpred	5|5	No	A|T	7	notest	noTest
GCF_003610905.1	Sphingobacterium_siyangense_T12B17	459529	Bacteria	noInfo	Bacteroidetes	Sphingobacteriia	Sphingobacteriales	Sphingobacteriaceae	Sphingobacterium	WP_120335551.1	noNTD	WP_120335552.1	hypothetical protein	pT8	T8	NoTest	HHpred	5|5	No	A|T	7	notest	noTest
GCF_001270045.2	Bacteroidales_bacterium_6E	1688776	Bacteria	noInfo	Bacteroidetes	Bacteroidia	Bacteroidales	noInfo	noInfo	WP_062079610.1	noNTD	WP_062079609.1	hypothetical protein	pT8	T8	NoTest	HHpred	5|5	No	A|T	2	notest	noTest
GCF_900128495.1	Bacteroides_ilei_Marseille_P3208	1907658	Bacteria	noInfo	Bacteroidetes	Bacteroidia	Bacteroidales	Bacteroidaceae	Bacteroides	WP_071150236.1	noNTD	WP_071150235.1	MULTISPECIES: hypothetical protein	pT8	T8	NoTest	HHpred	5|5	No	A|T	-8	notest	noTest
GCF_900108345.1	Bacteroides_ndongoniae_Marseille_P3108	1903262	Bacteria	noInfo	Bacteroidetes	Bacteroidia	Bacteroidales	Bacteroidaceae	Bacteroides	WP_071150236.1	noNTD	WP_071150235.1	MULTISPECIES: hypothetical protein	pT8	T8	NoTest	HHpred	5|5	No	A|T	-8	notest	noTest
GCF_001431085.1	Candidatus_Symbiothrix_dinenymphae_C5_4h	467085	Bacteria	noInfo	Bacteroidetes	Bacteroidia	Bacteroidales	noInfo	Candidatus Symbiothrix	WP_082592046.1	noNTD	WP_055431569.1	hypothetical protein	pT8	T8	NoTest	HHpred	5|5	No	A|T	4	notest	noTest
GCF_001657625.1	Bacteroidales_bacterium_Barb6	1633201	Bacteria	noInfo	Bacteroidetes	Bacteroidia	Bacteroidales	noInfo	noInfo	WP_066189932.1	noNTD	WP_066189929.1	hypothetical protein	pT8	T8	NoTest	HHpred	5|5	No	A|T	3	notest	noTest
GCF_000829905.1	Beduini_massiliensis_GM1	1585974	Bacteria	noInfo	Firmicutes	Clostridia	Clostridiales	Clostridiaceae	Beduini	WP_041138018.1	noNTD	WP_041138017.1	hypothetical protein	pT9	T9	NoTest	HHpred	5|5	No	A|T	-14	notest	noTest
GCF_001559795.1	Streptobacillus_hongkongensis_DSM_26322	1162717	Bacteria	noInfo	Fusobacteria	Fusobacteriia	Fusobacteriales	Leptotrichiaceae	Streptobacillus	WP_066896917.1	noNTD	WP_082752748.1	type II toxin-antitoxin system PemK/MazF family toxin	pT9	T9	PemK_toxin superfamily	CDD	5|5	No	A|T	-77	notest	noTest
GCF_001559775.1	Streptobacillus_felis_131000547	1384509	Bacteria	noInfo	Fusobacteria	Fusobacteriia	Fusobacteriales	Leptotrichiaceae	Streptobacillus	WP_082762538.1	noNTD	WP_082762537.1	type II toxin-antitoxin system PemK/MazF family toxin	pT9	T9	PemK_toxin superfamily	CDD	5|5	No	A|T	-86	notest	noTest	WP_067320611.1
GCF_001891165.1	Streptobacillus_ratti_OGS16	1720557	Bacteria	noInfo	Fusobacteria	Fusobacteriia	Fusobacteriales	Leptotrichiaceae	Streptobacillus	WP_072593116.1	noNTD	WP_072593111.1	type II toxin-antitoxin system PemK/MazF family toxin	pT9	T9	PemK_toxin superfamily	CDD	5|5	No	A|T	-4	notest	noTest
GCF_002983685.1	Streptobacillus_moniliformis_FDAARGOS_310	34105	Bacteria	noInfo	Fusobacteria	Fusobacteriia	Fusobacteriales	Leptotrichiaceae	Streptobacillus	WP_012859286.1	noNTD	WP_080513384.1	type II toxin-antitoxin system PemK/MazF family toxin	pT9	T9	PemK_toxin superfamily	CDD	5|5	No	A|T	-86	notest	noTest
GCF_000364225.1	Eubacterium_plexicaudatum_ASF492	1235802	Bacteria	noInfo	Firmicutes	Clostridia	Clostridiales	Eubacteriaceae	Eubacterium	WP_004053481.1	noNTD	WP_004053480.1	type II toxin-antitoxin system PemK/MazF family toxin	pT9	T9	NoTest	HHpred	5|5	No	A|T	-4	notest	noTest
GCF_000508885.1	Clostridiales_bacterium_VE202_03	1232439	Bacteria	noInfo	Firmicutes	Clostridia	Clostridiales	noInfo	noInfo	WP_024724012.1	noNTD	WP_081029028.1	type II toxin-antitoxin system PemK/MazF family toxin	pT9	T9	NoTest	HHpred	5|5	No	A|T	-86	notest	noTest
GCF_001404935.1	Blautia_hydrogenotrophica_2789STDY5608857	53443	Bacteria	noInfo	Firmicutes	Clostridia	Clostridiales	Lachnospiraceae	Blautia	WP_055166283.1	noNTD	WP_055166280.1	type II toxin-antitoxin system PemK/MazF family toxin	pT9	T9	NoTest	HHpred	5|5	No	A|T	-4	notest	noTest	WP_055166286.1
GCF_003885045.1	Clostridiaceae_bacterium_DSM_106076	2484868	Bacteria	noInfo	Firmicutes	Clostridia	Clostridiales	Clostridiaceae	noInfo	WP_125126993.1	noNTD	WP_125130668.1	type II toxin-antitoxin system PemK/MazF family toxin	pT9	T9	NoTest	HHpred	5|5	No	A|T	20	notest	noTest
GCF_003019755.1	Fusobacterium_periodonticum_2_1_31	860	Bacteria	noInfo	Fusobacteria	Fusobacteriia	Fusobacteriales	Fusobacteriaceae	Fusobacterium	WP_005967454.1	noNTD	WP_005967455.1	MULTISPECIES: type II toxin-antitoxin system PemK/MazF family toxin	pT9	T9	NoTest	HHpred	5|5	No	A|T	20	notest	noTest
GCF_001455085.1	Fusobacterium_hwasookii_ChDC_F206	1307443	Bacteria	noInfo	Fusobacteria	Fusobacteriia	Fusobacteriales	Fusobacteriaceae	Fusobacterium	WP_029495333.1	noNTD	WP_029495332.1	hypothetical protein	pT9	T9	NoTest	HHpred	5|5	No	A|T	20	notest	noTest
GCF_000482505.1	Leptotrichia_trevisanii_DSM_22070	1122173	Bacteria	noInfo	Fusobacteria	Fusobacteriia	Fusobacteriales	Leptotrichiaceae	Leptotrichia	WP_026747393.1	noNTD	WP_026747392.1	type II toxin-antitoxin system PemK/MazF family toxin	pT9	T9	NoTest	HHpred	5|5	No	A|T	-1	notest	noTest
GCF_001553045.1	Leptotrichia_wadei_KA00185	157687	Bacteria	noInfo	Fusobacteria	Fusobacteriia	Fusobacteriales	Leptotrichiaceae	Leptotrichia	WP_060917214.1	noNTD	WP_060917215.1	type II toxin-antitoxin system PemK/MazF family toxin	pT9	T9	NoTest	HHpred	5|5	No	A|T	-1	notest	noTest
GCF_002886185.1	Salipaludibacillus_neizhouensis_DSM_19794	885475	Bacteria	noInfo	Firmicutes	Bacilli	Bacillales	Bacillaceae	Salipaludibacillus	WP_110938465.1	noNTD	WP_110938464.1	hypothetical protein	pT9	T9	NoTest	HHpred	5|5	No	A|T	18	notest	noTest
GCF_000285515.1	Paenibacillus_senegalensis_JC66_type_strain__JC66	1033743	Bacteria	noInfo	Firmicutes	Bacilli	Bacillales	Paenibacillaceae	Paenibacillus	WP_010276376.1	noNTD	WP_010276372.1	hypothetical protein	pT9	T9	NoTest	HHpred	5|5	No	A|T	0	notest	noTest
GCF_002202015.1	Bacillus_sonorensis_SRCM101395	119858	Bacteria	noInfo	Firmicutes	Bacilli	Bacillales	Bacillaceae	Bacillus	WP_088272707.1	noNTD	WP_088272708.1	hypothetical protein	pT9	T9	PemK_toxin superfamily	CDD	5|5	No	A|T	-1	notest	noTest
GCF_004006435.1	Bacillus_halotolerans_ZB201702	260554	Bacteria	noInfo	Firmicutes	Bacilli	Bacillales	Bacillaceae	Bacillus	WP_127696590.1	noNTD	WP_127696591.1	hypothetical protein	pT9	T9	NoTest	HHpred	5|5	No	A|T	3	notest	noTest
GCF_900636345.1	Staphylococcus_hyicus_NCTC7944	1284	Bacteria	noInfo	Firmicutes	Bacilli	Bacillales	Staphylococcaceae	Staphylococcus	WP_126498057.1	noNTD	WP_126498056.1	hypothetical protein	pT9	T9	NoTest	HHpred	5|5	No	A|T	-11	notest	noTest
GCF_002902145.1	Staphylococcus_rostri_DSM_21968	522262	Bacteria	noInfo	Firmicutes	Bacilli	Bacillales	Staphylococcaceae	Staphylococcus	WP_103359039.1	noNTD	WP_103359038.1	type II toxin-antitoxin system PemK/MazF family toxin	pT9	T9	NoTest	HHpred	5|5	No	A|T	-11	notest	noTest
GCF_002902635.1	Staphylococcus_microti_DSM_22147	569857	Bacteria	noInfo	Firmicutes	Bacilli	Bacillales	Staphylococcaceae	Staphylococcus	WP_044360932.1	noNTD	WP_044360931.1	type II toxin-antitoxin system PemK/MazF family toxin	pT9	T9	NoTest	HHpred	5|5	No	A|T	-11	notest	noTest
GCF_900215725.1	Ezakiella_peruensis_M6_X2	1464038	Bacteria	noInfo	Firmicutes	Tissierellia	noInfo	noInfo	Ezakiella	WP_099950307.1	noNTD	WP_099950308.1	type II toxin-antitoxin system PemK/MazF family toxin	pT9	T9	NoTest	HHpred	4|5	No	A|T	-23	notest	noTest
GCF_900104235.1	Streptococcus_henryi_A_4	439219	Bacteria	noInfo	Firmicutes	Bacilli	Lactobacillales	Streptococcaceae	Streptococcus	WP_074485161.1	noNTD	WP_083331238.1	type II toxin-antitoxin system PemK/MazF family toxin	pT9	T9	PemK_toxin superfamily	CDD	5|5	No	A|T	-44	notest	noTest
GCF_900459215.1	Streptococcus_criceti_NCTC12277	1333	Bacteria	noInfo	Firmicutes	Bacilli	Lactobacillales	Streptococcaceae	Streptococcus	WP_040804942.1	noNTD	WP_081478750.1	type II toxin-antitoxin system PemK/MazF family toxin	pT9	T9	PemK_toxin superfamily	CDD	5|5	No	A|T	-41	notest	noTest
GCF_002871345.1	Nosocomiicoccus_massiliensis_UMB0959	1232430	Bacteria	noInfo	Firmicutes	Bacilli	Bacillales	Staphylococcaceae	Nosocomiicoccus	WP_102167454.1	noNTD	WP_102167455.1	hypothetical protein	pT9	T9	NoTest	HHpred	5|5	No	A|T	-41	notest	noTest
GCF_000871985.1	Listeria_phage_B025	330396	Viruses	noInfo	noInfo	noInfo	Caudovirales	Siphoviridae	Psavirus	YP_001468666.1	noNTD	YP_001468667.1	gp28	pT9	T9	NoTest	HHpred	4|5	No	A|T	-4	not Toxic	Phage
GCF_003795105.1	Tetragenococcus_halophilus_LMG_26042	51669	Bacteria	noInfo	Firmicutes	Bacilli	Lactobacillales	Enterococcaceae	Tetragenococcus	WP_103893025.1	noNTD	WP_103893024.1	type II toxin-antitoxin system PemK/MazF family toxin	pT9	T9	NoTest	HHpred	5|5	No	A|T	-4	notest	noTest
GCF_001885945.1	Enterococcus_hermanniensis_DSM_17122	249189	Bacteria	noInfo	Firmicutes	Bacilli	Lactobacillales	Enterococcaceae	Enterococcus	WP_071856849.1	noNTD	WP_071856848.1	type II toxin-antitoxin system PemK/MazF family toxin	pT9	T9	NoTest	HHpred	5|5	No	A|T	-4	notest	noTest
GCF_900109135.1	Trichococcus_ilyis_DSM_22150	640938	Bacteria	noInfo	Firmicutes	Bacilli	Lactobacillales	Carnobacteriaceae	Trichococcus	WP_068624430.1	noNTD	WP_068624429.1	type II toxin-antitoxin system PemK/MazF family toxin	pT9	T9	NoTest	HHpred	5|5	No	A|T	-4	notest	noTest	WP_068624432.1
GCF_900129415.1	Trichococcus_flocculiformis_DSM_23957	82803	Bacteria	noInfo	Firmicutes	Bacilli	Lactobacillales	Carnobacteriaceae	Trichococcus	WP_083546461.1	noNTD	WP_068561343.1	MULTISPECIES: hypothetical protein	pT9	T9	NoTest	HHpred	5|5	No	A|T	-4	notest	noTest	WP_083546460.1
GCF_900107505.1	Trichococcus_collinsii_DSM_14526	157076	Bacteria	noInfo	Firmicutes	Bacilli	Lactobacillales	Carnobacteriaceae	Trichococcus	WP_093114556.1	noNTD	WP_086985716.1	hypothetical protein	pT9	T9	NoTest	HHpred	5|5	No	A|T	-59	notest	noTest	WP_086985714.1
GCF_900070335.1	Trichococcus_pasteurii	43064	Bacteria	noInfo	Firmicutes	Bacilli	Lactobacillales	Carnobacteriaceae	Trichococcus	WP_086943105.1	noNTD	WP_086943104.1	hypothetical protein	pT9	T9	NoTest	HHpred	5|5	No	A|T	-4	notest	noTest	WP_086943106.1
GCF_003008695.1	Trichococcus_alkaliphilus_B5	2052943	Bacteria	noInfo	Firmicutes	Bacilli	Lactobacillales	Carnobacteriaceae	Trichococcus	WP_106449163.1	noNTD	WP_106449162.1	hypothetical protein	pT9	T9	NoTest	HHpred	5|5	No	A|T	-4	notest	noTest	WP_106449164.1
GCF_003052295.1	Trichococcus_paludicola_B7_2	2052942	Bacteria	noInfo	Firmicutes	Bacilli	Lactobacillales	Carnobacteriaceae	Trichococcus	WP_107995657.1	noNTD	WP_107995658.1	hypothetical protein	pT9	T9	NoTest	HHpred	5|5	No	A|T	-4	notest	noTest	WP_107995656.1
GCF_003051085.1	Trichococcus_patagoniensis_DSM_18806	382641	Bacteria	noInfo	Firmicutes	Bacilli	Lactobacillales	Carnobacteriaceae	Trichococcus	WP_108032729.1	noNTD	WP_108032730.1	type II toxin-antitoxin system PemK/MazF family toxin	pT9	T9	NoTest	HHpred	5|5	No	A|T	-4	notest	noTest	WP_108032728.1
GCF_000731295.1	Neorhizobium_galegae_bv__officinalis_bv__officinalis_str__HAMBI_1141	1028801	Bacteria	noInfo	Proteobacteria	Alphaproteobacteria	Rhizobiales	Rhizobiaceae	Neorhizobium	WP_038543480.1	noNTD	WP_051899737.1	hypothetical protein	pT10	T10	NoTest	HHpred	5|5	No	A|T	5	notest	noTest	WP_038543478.1
GCF_000385335.1	Methyloferula_stellata_AR4_AR4T	876269	Bacteria	noInfo	Proteobacteria	Alphaproteobacteria	Rhizobiales	Beijerinckiaceae	Methyloferula	WP_020173923.1	noNTD	WP_020173922.1	hypothetical protein	pT10	T10	NoTest	HHpred	4|4	No	A|T	-1	notest	noTest
GCF_000427465.1	Sinorhizobium_arboris_LMG_14919	935557	Bacteria	noInfo	Proteobacteria	Alphaproteobacteria	Rhizobiales	Rhizobiaceae	Sinorhizobium	WP_028001100.1	noNTD	WP_050577537.1	hypothetical protein	pT10	T10	NoTest	HHpred	5|5	No	A|T	-1	notest	noTest
GCF_000521785.1	Roseivivax_halodurans_JCM_10272	1449350	Bacteria	noInfo	Proteobacteria	Alphaproteobacteria	Rhodobacterales	Rhodobacteraceae	Roseivivax	WP_084782332.1	noNTD	WP_037261653.1	hypothetical protein	pT10	T10	NoTest	HHpred	4|4	No	A|T	50	notest	noTest	WP_037261655.1
GCF_001556105.1	Pseudoxanthomonas_mexicana_CCH9_G4	128785	Bacteria	noInfo	Proteobacteria	Gammaproteobacteria	Xanthomonadales	Xanthomonadaceae	Pseudoxanthomonas	WP_062357458.1	noNTD	WP_062357456.1	hypothetical protein	pT10	T10	NoTest	HHpred	5|5	No	A|T	18	notest	noTest
GCF_000647975.1	Actibacterium_mucosum_KCTC_23349	1454373	Bacteria	noInfo	Proteobacteria	Alphaproteobacteria	Rhodobacterales	Rhodobacteraceae	Actibacterium	WP_081805454.1	noNTD	WP_035258387.1	hypothetical protein	pT10	T10	NoTest	HHpred	5|5	No	A|T	0	notest	noTest
GCF_000473145.1	Leisingera_daeponensis_DSM_23529	999547	Bacteria	noInfo	Proteobacteria	Alphaproteobacteria	Rhodobacterales	Rhodobacteraceae	Leisingera	WP_084204406.1	noNTD	WP_051337342.1	hypothetical protein	pT10	T10	NoTest	HHpred	5|5	No	A|T	2	notest	noTest	WP_027244262.1
GCF_900156605.1	Insolitispirillum_peregrinum_DSM_11589	80876	Bacteria	noInfo	Proteobacteria	Alphaproteobacteria	Rhodospirillales	Rhodospirillaceae	Insolitispirillum	WP_076401004.1	noNTD	WP_076401003.1	hypothetical protein	pT10	T10	NoTest	HHpred	5|5	No	A|T	11	notest	noTest
GCF_002995515.1	Magnetospirillum_gryphiswaldense_MSR_1	431944	Bacteria	noInfo	Proteobacteria	Alphaproteobacteria	Rhodospirillales	Rhodospirillaceae	Magnetospirillum	WP_106001657.1	noNTD	WP_106001656.1	hypothetical protein	pT10	T10	NoTest	HHpred	5|5	No	A|T	12	notest	noTest
GCF_000751295.2	bacterium_YEK0313	1522316	Bacteria	noInfo	noInfo	noInfo	noInfo	noInfo	noInfo	WP_103168069.1	noNTD	WP_103169115.1	hypothetical protein	pT10	T10	NoTest	HHpred	5|5	No	A|T	43	notest	noTest
GCF_000466985.1	Brevundimonas_abyssalis_TAR_001	1391729	Bacteria	noInfo	Proteobacteria	Alphaproteobacteria	Caulobacterales	Caulobacteraceae	Brevundimonas	WP_081703535.1	noNTD	WP_045319357.1	hypothetical protein	pT10	T10	NoTest	HHpred	5|5	No	A|T	7	notest	noTest
GCF_001517345.1	Chelatococcus_sambhunathii_DSM_18167	363953	Bacteria	noInfo	Proteobacteria	Alphaproteobacteria	Rhizobiales	Chelatococcaceae	Chelatococcus	WP_072249496.1	noNTD	WP_072249495.1	hypothetical protein	pT10	T10	NoTest	HHpred	5|5	No	A|T	11	notest	noTest
GCF_003056345.1	Devosia_submarina_JCM_18935	1173082	Bacteria	noInfo	Proteobacteria	Alphaproteobacteria	Rhizobiales	Hyphomicrobiaceae	Devosia	WP_108398374.1	noNTD	WP_108398375.1	hypothetical protein	pT10	T10	NoTest	HHpred	5|5	No	A|T	13	notest	noTest
GCF_900469785.1	Rhizobiales_bacterium	1909294	Bacteria	noInfo	Proteobacteria	Alphaproteobacteria	Rhizobiales	noInfo	noInfo	WP_113351990.1	noNTD	WP_113351989.1	hypothetical protein	pT10	T10	NoTest	HHpred	5|5	No	A|T	-23	notest	noTest	WP_113352055.1
GCF_000685295.1	Hyphomonas_oceanitis_SCH89	1280953	Bacteria	noInfo	Proteobacteria	Alphaproteobacteria	Rhodobacterales	Hyphomonadaceae	Hyphomonas	WP_084146501.1	noNTD	WP_035542026.1	hypothetical protein	pT10	T10	NoTest	HHpred	5|5	No	A|T	11	notest	noTest
GCF_003314795.2	Sphingomonas_paucimobilis_AIMST_S2	13689	Bacteria	noInfo	Proteobacteria	Alphaproteobacteria	Sphingomonadales	Sphingomonadaceae	Sphingomonas	WP_082052508.1	noNTD	WP_126053206.1	MULTISPECIES: hypothetical protein	pT10	T10	NoTest	HHpred	5|5	No	A|T	-29	notest	noTest	WP_037568972.1
GCF_003856435.1	Caulobacter_vibrioides_CB2A	155892	Bacteria	noInfo	Proteobacteria	Alphaproteobacteria	Caulobacterales	Caulobacteraceae	Caulobacter	WP_010921344.1	noNTD	WP_010921343.1	type II toxin-antitoxin system DNA replication inhibitor toxin SocB	pT10	T10	NoTest	HHpred	5|5	No	A|T	-35	not Toxic	NotPhage
GCF_003433515.1	Maritalea_myrionectae_HL2708_5	454601	Bacteria	noInfo	Proteobacteria	Alphaproteobacteria	Rhizobiales	Hyphomicrobiaceae	Maritalea	WP_117396212.1	noNTD	WP_117396211.1	hypothetical protein	pT10	T10	NoTest	HHpred	5|5	No	A|T	1	notest	noTest
GCF_003116585.1	Ruegeria_kandeliae_J95	2174228	Bacteria	noInfo	Proteobacteria	Alphaproteobacteria	Rhodobacterales	Rhodobacteraceae	Ruegeria	WP_109464514.1	noNTD	WP_109464513.1	hypothetical protein	pT10	T10	NoTest	HHpred	5|5	No	A|T	-23	notest	noTest
GCF_002752655.1	Methylosinus_trichosporium_OB3b	595536	Bacteria	noInfo	Proteobacteria	Alphaproteobacteria	Rhizobiales	Methylocystaceae	Methylosinus	WP_024749627.1	noNTD	WP_024749626.1	MULTISPECIES: hypothetical protein	pT10	T10	NoTest	HHpred	5|5	No	A|T	-17	notest	noTest
GCF_003855495.1	Methylocystis_rosea_GW6	173366	Bacteria	noInfo	Proteobacteria	Alphaproteobacteria	Rhizobiales	Methylocystaceae	Methylocystis	WP_124738137.1	noNTD	WP_124738136.1	hypothetical protein	pT10	T10	NoTest	HHpred	5|5	No	A|T	-23	notest	noTest
GCF_003667905.1	Agrobacterium_tumefaciens_12D1	358	Bacteria	noInfo	Proteobacteria	Alphaproteobacteria	Rhizobiales	Rhizobiaceae	Agrobacterium	WP_080867092.1	noNTD	WP_080867091.1	MULTISPECIES: hypothetical protein	pT10	T10	NoTest	HHpred	5|5	No	A|T	-23	notest	noTest
GCF_003351175.1	Rhizobium_grahamii_CCGM3	1120045	Bacteria	noInfo	Proteobacteria	Alphaproteobacteria	Rhizobiales	Rhizobiaceae	Rhizobium	WP_114710588.1	noNTD	WP_114710586.1	hypothetical protein	pT10	T10	NoTest	HHpred	5|5	No	A|T	-23	notest	noTest
GCF_000172715.2	Rhizobium_phaseoli_Brasil_5	526949	Bacteria	noInfo	Proteobacteria	Alphaproteobacteria	Rhizobiales	Rhizobiaceae	Rhizobium	WP_085741495.1	noNTD	WP_085743543.1	hypothetical protein	pT10	T10	NoTest	HHpred	4|5	No	A|T	37	notest	noTest
GCF_900172355.1	Roseisalinus_antarcticus_CECT_7023	254357	Bacteria	noInfo	Proteobacteria	Alphaproteobacteria	Rhodobacterales	Rhodobacteraceae	Roseisalinus	WP_085877938.1	noNTD	WP_085877939.1	hypothetical protein	pT10	T10	NoTest	HHpred	4|5	No	A|T	61	notest	noTest
GCF_000420625.1	Fodinicurvata_sediminis_DSM_21159	570952	Bacteria	noInfo	Proteobacteria	Alphaproteobacteria	Rhodospirillales	Rhodospirillaceae	Fodinicurvata	WP_022729930.1	noNTD	WP_026989628.1	hypothetical protein	pT10	T10	NoTest	HHpred	5|5	No	A|T	-23	notest	noTest
GCF_003258835.1	Rhodobium_orientis_DSM_11290	34017	Bacteria	noInfo	Proteobacteria	Alphaproteobacteria	Rhizobiales	Rhodobiaceae	Rhodobium	WP_111434732.1	noNTD	WP_111434784.1	hypothetical protein	pT10	T10	NoTest	HHpred	5|5	No	A|T	-23	notest	noTest
GCF_004063735.1	Paracoccus_denitrificans_ATCC_19367	266	Bacteria	noInfo	Proteobacteria	Alphaproteobacteria	Rhodobacterales	Rhodobacteraceae	Paracoccus	WP_011746798.1	noNTD	WP_128493026.1	hypothetical protein	pT10	T10	NoTest	HHpred	5|5	No	A|T	-8	notest	noTest
GCF_003576705.1	Rhodospirillaceae_bacterium_SYSU_D60015	2268458	Bacteria	noInfo	Proteobacteria	Alphaproteobacteria	Rhodospirillales	Rhodospirillaceae	noInfo	WP_119422955.1	noNTD	WP_119422954.1	hypothetical protein	pT10	T10	NoTest	HHpred	5|5	No	A|T	-64	notest	noTest
GCF_004212635.1	Bradyrhizobium_genosp__SA_3_Rp7b	508868	Bacteria	noInfo	Proteobacteria	Alphaproteobacteria	Rhizobiales	Bradyrhizobiaceae	Bradyrhizobium	WP_130220822.1	noNTD	WP_130220820.1	hypothetical protein	pT10	T10	NoTest	HHpred	5|5	No	A|T	-23	notest	noTest
GCF_001440035.1	Bradyrhizobium_manausense_BR3351	989370	Bacteria	noInfo	Proteobacteria	Alphaproteobacteria	Rhizobiales	Bradyrhizobiaceae	Bradyrhizobium	WP_057742338.1	noNTD	WP_063958185.1	hypothetical protein	pT10	T10	NoTest	HHpred	5|5	No	A|T	-23	notest	noTest	WP_057742335.1
GCF_900000005.1	Brucella_vulpis_F60	981386	Bacteria	noInfo	Proteobacteria	Alphaproteobacteria	Rhizobiales	Brucellaceae	Brucella	WP_059244465.1	noNTD	WP_059244467.1	hypothetical protein	pT10	T10	COMM domain-containing protein 1 (51.77%)	HHpred	5|5	No	A|T	-23	notest	noTest
GCF_000685275.1	Hyphomonas_johnsonii_MHS_2	1280950	Bacteria	noInfo	Proteobacteria	Alphaproteobacteria	Rhodobacterales	Hyphomonadaceae	Hyphomonas	WP_035618583.1	noNTD	WP_035618586.1	hypothetical protein	pT10	T10	NoTest	HHpred	5|5	No	A|T	-23	notest	noTest	WP_035618580.1
GCF_002861185.1	Facklamia_hominis_UMB0111	178214	Bacteria	noInfo	Firmicutes	Bacilli	Lactobacillales	Aerococcaceae	Facklamia	WP_101974639.1	PAD1	WP_101974638.1	hypothetical protein	pT11	T11	NT_Pol-beta-like superfamily	CDD	5|5	No	T|A	10	notest	noTest
GCF_002276165.1	Bacillus_kochii_BDGP4	859143	Bacteria	noInfo	Firmicutes	Bacilli	Bacillales	Bacillaceae	Bacillus	WP_095371137.1	PAD1	WP_095371136.1	hypothetical protein	pT11	T11	NT_Pol-beta-like superfamily	CDD	5|5	No	T|A	15	notest	noTest
GCF_003573575.1	Lactobacillus_musae_313	1903258	Bacteria	noInfo	Firmicutes	Bacilli	Lactobacillales	Lactobacillaceae	Lactobacillus	WP_119327171.1	PAD1	WP_119327170.1	hypothetical protein	pT11	T11	NT_Pol-beta-like superfamily	CDD	5|5	No	T|A	33	notest	noTest
GCF_001433745.1	Lactobacillus_zeae_DSM_20178___KCTC_3804	1423816	Bacteria	noInfo	Firmicutes	Bacilli	Lactobacillales	Lactobacillaceae	Lactobacillus	WP_010492116.1	PAD1	WP_010492114.1	hypothetical protein	pT11	T11	NT_Pol-beta-like superfamily	CDD	3|5	No	T|A	-1	notest	noTest
GCF_000469325.1	Lactobacillus_shenzhenensis_LY_73	1231336	Bacteria	noInfo	Firmicutes	Bacilli	Lactobacillales	Lactobacillaceae	Lactobacillus	WP_040536078.1	PAD1	WP_040536077.1	hypothetical protein	pT11	T11	NT_Pol-beta-like superfamily	CDD	2|5	No	T|A	-1	notest	noTest
GCF_002894975.1	Lactobacillus_animalis_NP51	1605	Bacteria	noInfo	Firmicutes	Bacilli	Lactobacillales	Lactobacillaceae	Lactobacillus	WP_035447700.1	PAD1	WP_052006344.1	hypothetical protein	pT11	T11	NT_Pol-beta-like superfamily	CDD	4|5	No	T|A	-26	TA	NotPhage
GCF_900478415.1	Staphylococcus_auricularis_NCTC12101	29379	Bacteria	noInfo	Firmicutes	Bacilli	Bacillales	Staphylococcaceae	Staphylococcus	WP_103170809.1	PAD1	WP_111724832.1	hypothetical protein	pT11	T11	NoTest	HHpred	3|5	No	T|A	-35	notest	noTest
GCF_003097555.1	Staphylococcus_nepalensis_JS9	214473	Bacteria	noInfo	Firmicutes	Bacilli	Bacillales	Staphylococcaceae	Staphylococcus	WP_108909612.1	PAD1	WP_108909253.1	hypothetical protein	pT11	T11	NT_Pol-beta-like superfamily	CDD	3|5	No	T|A	100	notest	noTest
GCF_001431045.1	Streptococcus_orisasini_SH06	1080071	Bacteria	noInfo	Firmicutes	Bacilli	Lactobacillales	Streptococcaceae	Streptococcus	WP_057490148.1	PAD1	WP_057490149.1	hypothetical protein	pT11	T11	NT_Pol-beta-like superfamily	CDD	5|5	No	T|A	6	notest	noTest
GCF_000163515.2	Erysipelotrichaceae_bacterium_5_2_54FAA	552396	Bacteria	noInfo	Firmicutes	Erysipelotrichia	Erysipelotrichales	Erysipelotrichaceae	noInfo	WP_084456197.1	PAD1	WP_008978256.1	hypothetical protein	pT11	T11	NT_Pol-beta-like superfamily	CDD	5|5	No	T|A	2	notest	noTest
GCF_001477615.1	Streptococcus_infantarius_ICDDRB_NRC_S5	102684	Bacteria	noInfo	Firmicutes	Bacilli	Lactobacillales	Streptococcaceae	Streptococcus	WP_058813817.1	PAD1	WP_082661549.1	hypothetical protein	pT11	T11	NT_Pol-beta-like superfamily	CDD	5|5	No	T|A	3	notest	noTest
GCF_900636415.1	Streptococcus_equi_subsp__equi_NCTC12091	148942	Bacteria	noInfo	Firmicutes	Bacilli	Lactobacillales	Streptococcaceae	Streptococcus	WP_126437139.1	PAD1	WP_043983185.1	hypothetical protein	pT11	T11	RelA_SpoT	CDD	5|5	No	T|A	4	notest	noTest
GCF_002167005.1	Planomicrobium_flavidum_S5_TSA_19	569883	Bacteria	noInfo	Firmicutes	Bacilli	Bacillales	Planococcaceae	Planomicrobium	WP_088005585.1	PAD1	WP_088005586.1	hypothetical protein	pT11	T11	NT_Pol-beta-like superfamily	CDD	5|5	No	T|A	-8	stuck in cloning	NotPhage
GCF_900095345.1	Bacillus_subtilis_Ia1a	1423	Bacteria	noInfo	Firmicutes	Bacilli	Bacillales	Bacillaceae	Bacillus	WP_090558408.1	PAD1	WP_090558406.1	hypothetical protein	pT11	T11	NT_Pol-beta-like superfamily	CDD	5|5	No	T|A	5	TA	NotPhage
GCF_004365825.1	Bacillus_badius_V_25	1455	Bacteria	noInfo	Firmicutes	Bacilli	Bacillales	Bacillaceae	Bacillus	WP_063385289.1	PAD1	WP_041102062.1	hypothetical protein	pT11	T11	NT_Pol-beta-like superfamily	CDD	5|5	No	T|A	1	notest	noTest
GCF_000867645.1	Geobacillus_phage_GBSV1	365048	Viruses	noInfo	noInfo	noInfo	Caudovirales	Myoviridae	Svunavirus	YP_764469.1	PAD1	YP_764468.1	hypothetical protein GPGV1_gp12	pT11	T11	NT_Pol-beta-like superfamily	CDD	5|5	No	T|A	2	notest	noTest
GCF_000873445.1	Bacillus_virus_1	396034	Viruses	noInfo	noInfo	noInfo	Caudovirales	Myoviridae	Svunavirus	YP_001425596.1	PAD1	YP_001425595.1	hypothetical protein BV1_gp12	pT11	T11	NT_Pol-beta-like superfamily	CDD	5|5	No	T|A	2	notest	noTest
GCF_001503475.1	Bacteriophage_Lily	1589751	Viruses	noInfo	noInfo	noInfo	Caudovirales	Siphoviridae	noInfo	YP_009202238.1	PAD1	YP_009202237.1	GTP pyrophosphokinase-like protein	pT11	T11	NT_Pol-beta-like superfamily	CDD	5|5	No	T|A	14	notest	noTest
GCF_000299035.1	Bacillus_bingmayongensis_FJAT_13831	1150157	Bacteria	noInfo	Firmicutes	Bacilli	Bacillales	Bacillaceae	Bacillus	WP_017153459.1	PAD1	WP_017153460.1	hypothetical protein	pT11	T11	NT_Pol-beta-like superfamily	CDD	5|5	No	T|A	-1	notest	noTest
GCF_000757885.1	Paenibacillus_wynnii_DSM_18334	268407	Bacteria	noInfo	Firmicutes	Bacilli	Bacillales	Paenibacillaceae	Paenibacillus	WP_036656529.1	PAD1	WP_052088298.1	hypothetical protein	pT11	T11	NT_Pol-beta-like superfamily	CDD	5|5	No	T|A	0	notest	noTest
GCF_000746875.1	Paenibacillus_macerans_8244	44252	Bacteria	noInfo	Firmicutes	Bacilli	Bacillales	Paenibacillaceae	Paenibacillus	WP_036624614.1	PAD1	WP_036624616.1	hypothetical protein	pT11	T11	NT_Pol-beta-like superfamily	CDD	5|5	No	T|A	6	notest	noTest
GCF_003350945.1	Clostridium_perfringens_JXJA17	1502	Bacteria	noInfo	Firmicutes	Clostridia	Clostridiales	Clostridiaceae	Clostridium	WP_111926456.1	PAD1	WP_111926458.1	hypothetical protein	pT11	T11	NT_Pol-beta-like superfamily	CDD	5|5	No	T|A	14	notest	noTest
GCF_000732635.1	Clostridium_sulfidigenes_113A	318464	Bacteria	noInfo	Firmicutes	Clostridia	Clostridiales	Clostridiaceae	Clostridium	WP_084178037.1	PAD1	WP_035129710.1	hypothetical protein	pT11	T11	NT_Pol-beta-like superfamily	CDD	5|5	No	T|A	10	notest	noTest
GCF_000621105.1	Mannheimia_granulomatis_DSM_19156	1122190	Bacteria	noInfo	Proteobacteria	Gammaproteobacteria	Pasteurellales	Pasteurellaceae	Mannheimia	WP_027074877.1	noNTD	WP_027074876.1	hypothetical protein	pT12	T12	NoTest	HHpred	5|5	No	A|T	-14	notest	noTest
GCF_001743535.1	Aggregatibacter_phage_S1249	683735	Viruses	noInfo	noInfo	noInfo	Caudovirales	Myoviridae	noInfo	YP_003344834.1	noNTD	YP_003344835.1	hypothetical protein D11S_2262	pT12	T12	NoTest	HHpred	5|5	No	A|T	-14	notest	noTest
GCF_000420705.1	Hymenobacter_norwichensis_DSM_15439	1121957	Bacteria	noInfo	Bacteroidetes	Cytophagia	Cytophagales	Hymenobacteraceae	Hymenobacter	WP_022822066.1	noNTD	WP_022822065.1	hypothetical protein	pT12	T12	NoTest	HHpred	3|3	No	A|T	0	notest	noTest
GCF_900636515.1	Neisseria_animalis_NCTC10212	492	Bacteria	noInfo	Proteobacteria	Betaproteobacteria	Neisseriales	Neisseriaceae	Neisseria	WP_123796199.1	noNTD	WP_123796198.1	hypothetical protein	pT12	T12	NoTest	HHpred	5|5	No	A|T	1	notest	noTest
GCF_002557795.1	Chitinophaga_caeni_13	2029983	Bacteria	noInfo	Bacteroidetes	Chitinophagia	Chitinophagales	Chitinophagaceae	Chitinophaga	WP_098195801.1	noNTD	WP_098195800.1	hypothetical protein	pT12	T12	NoTest	HHpred	5|5	No	A|T	28	notest	noTest
GCF_002242685.1	Oceanimonas_doudoroffii_ATCC_27123	84158	Bacteria	noInfo	Proteobacteria	Gammaproteobacteria	Aeromonadales	Aeromonadaceae	Oceanimonas	WP_094200271.1	noNTD	WP_094200272.1	hypothetical protein	pT12	T12	NoTest	HHpred	3|3	No	A|T	3	notest	noTest
GCF_004310335.1	Hyunsoonleella_pacifica_SW033	1080224	Bacteria	noInfo	Bacteroidetes	Flavobacteriia	Flavobacteriales	Flavobacteriaceae	Hyunsoonleella	WP_130936316.1	noNTD	WP_130936315.1	hypothetical protein	pT12	T12	NoTest	HHpred	5|5	No	A|T	20	notest	noTest
GCF_000973105.1	Zobellia_galactanivorans_DsiJT	63186	Bacteria	noInfo	Bacteroidetes	Flavobacteriia	Flavobacteriales	Flavobacteriaceae	Zobellia	WP_052725630.1	noNTD	WP_013995907.1	hypothetical protein	pT12	T12	NoTest	HHpred	5|5	No	A|T	5	notest	noTest
GCF_003344925.1	Flavobacterium_arcticum_SM1502	1784713	Bacteria	noInfo	Bacteroidetes	Flavobacteriia	Flavobacteriales	Flavobacteriaceae	Flavobacterium	WP_114677797.1	noNTD	WP_114677798.1	hypothetical protein	pT12	T12	NoTest	HHpred	5|5	No	A|T	14	notest	noTest
GCF_002943495.1	Ochrobactrum_oryzae_OA447	335286	Bacteria	noInfo	Proteobacteria	Alphaproteobacteria	Rhizobiales	Brucellaceae	Ochrobactrum	WP_104755090.1	noNTD	WP_104755091.1	hypothetical protein	pT12	T12	NoTest	HHpred	4|4	No	A|T	25	notest	noTest
GCF_003859895.1	Comamonadaceae_bacterium_OH3737_COT_264	2491055	Bacteria	noInfo	Proteobacteria	Betaproteobacteria	Burkholderiales	Comamonadaceae	noInfo	WP_124780253.1	noNTD	WP_124780251.1	hypothetical protein	pT12	T12	NoTest	HHpred	4|4	No	A|T	-29	notest	noTest
GCF_004341365.1	Simplicispira_metamorpha_DSM_1837	80881	Bacteria	noInfo	Proteobacteria	Betaproteobacteria	Burkholderiales	Comamonadaceae	Simplicispira	WP_119014901.1	noNTD	WP_132750456.1	hypothetical protein	pT12	T12	NoTest	HHpred	4|4	No	A|T	-26	notest	noTest
GCF_002007565.1	Bartonella_apis_BBC0122	1686310	Bacteria	noInfo	Proteobacteria	Alphaproteobacteria	Rhizobiales	Bartonellaceae	Bartonella	WP_077993240.1	noNTD	WP_077993242.1	hypothetical protein	pT12	T12	NoTest	HHpred	5|5	No	A|T	4	TA	NotPhage
GCF_001758195.1	Pseudohongiella_acticola_KCTC_42131	1524254	Bacteria	noInfo	Proteobacteria	Gammaproteobacteria	noInfo	noInfo	Pseudohongiella	WP_070118639.1	noNTD	WP_070118637.1	hypothetical protein	pT12	T12	NoTest	HHpred	3|3	No	A|T	-4	notest	noTest
GCF_000300235.2	Thalassospira_xiamenensis_M_5___DSM_17429	1123366	Bacteria	noInfo	Proteobacteria	Alphaproteobacteria	Rhodospirillales	Rhodospirillaceae	Thalassospira	WP_007092320.1	noNTD	WP_040059608.1	hypothetical protein	pT12	T12	NoTest	HHpred	5|5	No	A|T	-14	notest	noTest
GCF_900114705.1	Rugamonas_rubra_ATCC_43154	758825	Bacteria	noInfo	Proteobacteria	Gammaproteobacteria	Pseudomonadales	Pseudomonadaceae	Rugamonas	WP_093385404.1	noNTD	WP_093385406.1	hypothetical protein	pT12	T12	NoTest	HHpred	5|5	No	A|T	-4	notest	noTest
GCF_003330825.1	Paraburkholderia_terricola_mHS1	169427	Bacteria	noInfo	Proteobacteria	Betaproteobacteria	Burkholderiales	Burkholderiaceae	Paraburkholderia	WP_114163305.1	noNTD	WP_114163306.1	hypothetical protein	pT12	T12	HpnN superfamily	CDD	5|5	No	A|T	-1	notest	noTest
GCF_000960995.1	Burkholderia_glumae_LMG_2196___ATCC_33617	1176492	Bacteria	noInfo	Proteobacteria	Betaproteobacteria	Burkholderiales	Burkholderiaceae	Burkholderia	WP_045678864.1	noNTD	WP_017432129.1	hypothetical protein	pT12	T12	NoTest	HHpred	5|5	No	A|T	-1	notest	noTest
GCF_003287015.1	Moraxella_bovis_Epp63__300_	476	Bacteria	noInfo	Proteobacteria	Gammaproteobacteria	Pseudomonadales	Moraxellaceae	Moraxella	WP_112742669.1	noNTD	WP_112742668.1	hypothetical protein	pT12	T12	NoTest	HHpred	5|5	No	A|T	-41	notest	noTest
GCF_001028625.1	Altererythrobacter_marensis_KCTC_22370	543877	Bacteria	noInfo	Proteobacteria	Alphaproteobacteria	Sphingomonadales	Erythrobacteraceae	Altererythrobacter	WP_053043807.1	noNTD	WP_047805365.1	hypothetical protein	pT12	T12	NoTest	HHpred	2|3	No	A|T	-17	notest	noTest
GCF_000093085.1	_Bacillus__selenitireducens_MLS10	439292	Bacteria	noInfo	Firmicutes	Bacilli	Bacillales	Sporolactobacillaceae	noInfo	WP_013171741.1	noNTD	WP_013171740.1	hypothetical protein	pT13	T13	NoTest	HHpred	4|5	No	T|A	-1	notest	noTest
GCF_003950325.1	Vagococcus_humatus_JCM_31581	1889241	Bacteria	noInfo	Firmicutes	Bacilli	Lactobacillales	Enterococcaceae	Vagococcus	WP_125943517.1	noNTD	WP_125943518.1	hypothetical protein	pT13	T13	NoTest	HHpred	5|5	No	T|A	-11	notest	noTest
GCF_000308255.2	Anaerococcus_pacaensis_9403502	938294	Bacteria	noInfo	Firmicutes	Tissierellia	Tissierellales	Peptoniphilaceae	Anaerococcus	WP_019191034.1	noNTD	WP_019191033.1	MULTISPECIES: hypothetical protein	pT13	T13	NoTest	HHpred	5|5	No	T|A	-11	notest	noTest
GCF_000312325.1	Casaltella_massiliensis_9400853	938278	Bacteria	noInfo	Firmicutes	Clostridia	Clostridiales	Clostridiales Family XIII. Incertae Sedis	Casaltella	WP_019191034.1	noNTD	WP_019191033.1	MULTISPECIES: hypothetical protein	pT13	T13	NoTest	HHpred	5|5	No	T|A	-11	notest	noTest
GCF_000235565.1	Methanosaeta_harundinacea_6Ac	1110509	Archaea	noInfo	Euryarchaeota	Methanomicrobia	Methanosarcinales	Methanosaetaceae	Methanothrix	WP_014585674.1	noNTD	WP_081472228.1	hypothetical protein	pT13	T13	AANH_like superfamily	CDD	3|3	No	T|A	2	notest	noTest
GCF_900187095.1	Legionella_waltersii_NCTC13017	66969	Bacteria	noInfo	Proteobacteria	Gammaproteobacteria	Legionellales	Legionellaceae	Legionella	WP_058478882.1	noNTD	WP_058478883.1	hypothetical protein	pT13	T13	NoTest	HHpred	2|2	No	T|A	1	notest	noTest
GCF_002954545.1	Psychrosphaera_saromensis_SA4_48	716813	Bacteria	noInfo	Proteobacteria	Gammaproteobacteria	Alteromonadales	Pseudoalteromonadaceae	Psychrosphaera	WP_105052396.1	noNTD	WP_105052395.1	hypothetical protein	pT13	T13	NoTest	HHpred	3|5	No	T|A	-1	notest	noTest
GCF_002954455.1	Photobacterium_aquimaris_LC2_065	512643	Bacteria	noInfo	Proteobacteria	Gammaproteobacteria	Vibrionales	Vibrionaceae	Photobacterium	WP_082732197.1	noNTD	WP_105030053.1	hypothetical protein	pT13	T13	NoTest	HHpred	2|5	No	T|A	79	notest	noTest
GCF_000021905.1	Desulfatibacillum_alkenivorans_AK_01	439235	Bacteria	noInfo	Proteobacteria	Deltaproteobacteria	Desulfobacterales	Desulfobacteraceae	Desulfatibacillum	WP_015948229.1	noNTD	WP_015948230.1	hypothetical protein	pT13	T13	NoTest	HHpred	3|5	No	T|A	19	notest	noTest
GCF_000423005.1	Gelidibacter_mesophilus_DSM_14095	1121912	Bacteria	noInfo	Bacteroidetes	Flavobacteriia	Flavobacteriales	Flavobacteriaceae	Gelidibacter	WP_027127283.1	noNTD	WP_027127282.1	hypothetical protein	pT13	T13	NoTest	HHpred	5|5	No	T|A	-4	notest	noTest
GCF_003347595.2	Hymenobacteraceae_bacterium_SYSU_D60016	2171629	Bacteria	noInfo	Bacteroidetes	Cytophagia	Cytophagales	Hymenobacteraceae	noInfo	WP_114783487.1	noNTD	WP_125185485.1	hypothetical protein	pT13	T13	NoTest	HHpred	4|5	No	T|A	-4	notest	noTest
GCF_000422845.1	Oceanobacter_kriegii_DSM_6294	1122615	Bacteria	noInfo	Proteobacteria	Gammaproteobacteria	Oceanospirillales	Oceanospirillaceae	Oceanobacter	WP_084645267.1	noNTD	WP_028295086.1	hypothetical protein	pT13	T13	cas3_yersinia superfamily	CDD	2|2	No	T|A	-23	notest	noTest
GCF_900104965.1	Marmoricola_scoriae_DSM_22127	642780	Bacteria	noInfo	Actinobacteria	Actinobacteria	Propionibacteriales	Nocardioidaceae	Marmoricola	WP_091730980.1	noNTD	WP_091730982.1	hypothetical protein	pT13	T13	NoTest	HHpred	2|2	No	T|A	-4	notest	noTest
GCF_000091465.1	Vibrio_tasmaniensis_LGP32	575788	Bacteria	noInfo	Proteobacteria	Gammaproteobacteria	Vibrionales	Vibrionaceae	Vibrio	WP_012603900.1	noNTD	WP_012603899.1	hypothetical protein	pT13	T13	NoTest	HHpred	5|5	No	T|A	-4	notest	noTest
GCF_000518805.1	Shewanella_waksmanii_ATCC_BAA_643	1336233	Bacteria	noInfo	Proteobacteria	Gammaproteobacteria	Alteromonadales	Shewanellaceae	Shewanella	WP_028771952.1	noNTD	WP_028771953.1	hypothetical protein	pT13	T13	NoTest	HHpred	5|5	No	T|A	-4	notest	noTest
GCF_002632585.1	Xenorhabdus_szentirmaii_DSM_16338	1427518	Bacteria	noInfo	Proteobacteria	Gammaproteobacteria	Enterobacterales	Morganellaceae	Xenorhabdus	WP_038239855.1	noNTD	WP_038239857.1	hypothetical protein	pT13	T13	NoTest	HHpred	5|5	No	T|A	-8	notest	noTest
GCF_003259445.1	Aliidiomarina_maris_CGMCC_1_15366	531312	Bacteria	noInfo	Proteobacteria	Gammaproteobacteria	Alteromonadales	Idiomarinaceae	Aliidiomarina	WP_111568134.1	noNTD	WP_111568133.1	GAF domain-containing protein	pT13	T13	GAF	CDD	5|5	No	T|A	4	notest	noTest
GCF_900635785.1	Actinobacillus_lignieresii_NCTC10568	720	Bacteria	noInfo	Proteobacteria	Gammaproteobacteria	Pasteurellales	Pasteurellaceae	Actinobacillus	WP_126375384.1	noNTD	WP_126375383.1	hypothetical protein	pT13	T13	PRK13923 superfamily	CDD	5|5	No	T|A	-4	notest	noTest
GCF_002302615.1	Capnocytophaga_leadbetteri_H6253	327575	Bacteria	noInfo	Bacteroidetes	Flavobacteriia	Flavobacteriales	Flavobacteriaceae	Capnocytophaga	WP_095914337.1	noNTD	WP_095914336.1	hypothetical protein	pT13	T13	NoTest	HHpred	3|5	No	T|A	1	notest	noTest
GCF_003149675.1	Methanosphaera_cuniculi_DSM_4103	1077256	Archaea	noInfo	Euryarchaeota	Methanobacteria	Methanobacteriales	Methanobacteriaceae	Methanosphaera	WP_095608488.1	noNTD	WP_095608487.1	hypothetical protein	pT15	T14	NoTest	HHpred	3|3	No	A|T	-17	notest	noTest
GCF_001639285.1	Methanobrevibacter_cuticularis_DSM_11139	47311	Archaea	noInfo	Euryarchaeota	Methanobacteria	Methanobacteriales	Methanobacteriaceae	Methanobrevibacter	WP_084270699.1	noNTD	WP_067258977.1	hypothetical protein	pT15	T14	NoTest	HHpred	5|5	No	A|T	-8	notest	noTest
GCF_001639295.1	Methanobrevibacter_curvatus_DSM_11111	49547	Archaea	noInfo	Euryarchaeota	Methanobacteria	Methanobacteriales	Methanobacteriaceae	Methanobrevibacter	WP_067091870.1	noNTD	WP_067091868.1	hypothetical protein	pT15	T14	Toxin HigB-2 (99.73%), Cytotoxic translational repressor of toxin-antitoxin (99.51%), YoeB/ParE (99.13%), Uncharacterized protein Rv2865 (99.12%), metal-bound toxin (99.07%), hypothetical protein PHS013 (98.99%), Addiction module antitoxin RelB (98.98%), Toxin yoeB (98.83%), mRNA interferase YafQ (98.79%), Toxin-like protein (98.75%), Uncharacterized protein, toxin (98.74%), Host inhibition of gr…	HHpred	5|5	No	A|T	12	notest	noTest
GCF_003570935.1	Candidatus_Cryosericum_odellii_SMC5	2290917	Bacteria	noInfo	Candidatus Cryosericota	Candidatus Cryosericia	Candidatus Cryosericales	Candidatus Cryosericaceae	Candidatus Cryosericum	WP_119120440.1	HTH	WP_119120439.1	hypothetical protein	pT15	T14	NoTest	HHpred	5|5	No	A|T	-8	notest	noTest
GCF_000392435.1	Candidatus_Saccharimonas_aalborgensis	1332188	Bacteria	noInfo	Candidatus Saccharibacteria	noInfo	noInfo	noInfo	Candidatus Saccharimonas	WP_128569608.1	HTH	WP_015641600.1	hypothetical protein	pT15	T14	NoTest	HHpred	5|5	No	A|T	-11	notest	noTest
GCF_004138445.1	Candidatus_Saccharibacteria_bacterium_TM7__EAM_G5_2_HOT_356	2080845	Bacteria	noInfo	Candidatus Saccharibacteria	noInfo	noInfo	noInfo	noInfo	WP_129619246.1	HTH	WP_129619247.1	hypothetical protein	pT15	T14	NoTest	HHpred	5|5	No	A|T	-11	notest	noTest
GCF_900112255.1	Flexibacter_flexilis_DSM_6793	927664	Bacteria	noInfo	Bacteroidetes	Cytophagia	Cytophagales	Cytophagaceae	Flexibacter	WP_091514610.1	HTH	WP_091514613.1	hypothetical protein	pT15	T14	NoTest	HHpred	5|5	No	A|T	6	notest	noTest
GCF_003725795.1	Pedobacter_jejuensis_TNB23	1268550	Bacteria	noInfo	Bacteroidetes	Sphingobacteriia	Sphingobacteriales	Sphingobacteriaceae	Pedobacter	WP_123206276.1	HTH	WP_123206275.1	hypothetical protein	pT15	T14	NoTest	HHpred	5|5	No	A|T	2	notest	noTest	WP_123206277.1
GCF_000633455.1	Pedobacter_jeongneungensis_H1ai	947309	Bacteria	noInfo	Bacteroidetes	Sphingobacteriia	Sphingobacteriales	Sphingobacteriaceae	Pedobacter	WP_025143544.1	HTH	WP_025143545.1	hypothetical protein	pT15	T14	NoTest	HHpred	5|5	No	A|T	2	notest	noTest
GCF_004402005.1	Pedobacter_alluvionis_DSM_19624	475253	Bacteria	noInfo	Bacteroidetes	Sphingobacteriia	Sphingobacteriales	Sphingobacteriaceae	Pedobacter	WP_121286492.1	HTH	WP_121286489.1	hypothetical protein	pT15	T14	NoTest	HHpred	5|5	No	A|T	2	notest	noTest
GCF_001442625.1	Pedobacter_ginsenosidimutans_KACC_14530	687842	Bacteria	noInfo	Bacteroidetes	Sphingobacteriia	Sphingobacteriales	Sphingobacteriaceae	Pedobacter	WP_083505562.1	HTH	WP_057935310.1	hypothetical protein	pT15	T14	NoTest	HHpred	5|5	No	A|T	2	notest	noTest
GCF_900100705.1	Pedobacter_terrae_DSM_17933	405671	Bacteria	noInfo	Bacteroidetes	Sphingobacteriia	Sphingobacteriales	Sphingobacteriaceae	Pedobacter	WP_090496480.1	HTH	WP_090496479.1	hypothetical protein	pT15	T14	NoTest	HHpred	5|5	No	A|T	2	notest	noTest
GCF_004152935.1	Brumimicrobium_glaciale_IC156	200475	Bacteria	noInfo	Bacteroidetes	Flavobacteriia	Flavobacteriales	Crocinitomicaceae	Brumimicrobium	WP_130094841.1	HTH	WP_130094840.1	hypothetical protein	pT15	T14	NoTest	HHpred	5|5	No	A|T	32	notest	noTest
GCF_000183135.1	Paludibacter_propionicigenes_WB4	694427	Bacteria	noInfo	Bacteroidetes	Bacteroidia	Bacteroidales	Paludibacteraceae	Paludibacter	WP_013446502.1	HTH	WP_013446501.1	hypothetical protein	pT15	T14	NoTest	HHpred	5|5	No	A|T	-4	notest	noTest
GCF_900089545.1	Hydrotalea_flava	714549	Bacteria	noInfo	Bacteroidetes	Chitinophagia	Chitinophagales	Chitinophagaceae	Hydrotalea	WP_074419060.1	HTH	WP_074419059.1	hypothetical protein	pT15	T14	NoTest	HHpred	5|5	No	A|T	-4	notest	noTest
GCF_004307415.1	Cytophagaceae_bacterium_103A_SOEBACH	2516558	Bacteria	noInfo	Bacteroidetes	Cytophagia	Cytophagales	Cytophagaceae	noInfo	WP_130895658.1	HTH	WP_130895659.1	hypothetical protein	pT15	T14	NoTest	HHpred	5|5	No	A|T	-4	notest	noTest
GCF_002302635.1	Capnocytophaga_stomatis_H2177	1848904	Bacteria	noInfo	Bacteroidetes	Flavobacteriia	Flavobacteriales	Flavobacteriaceae	Capnocytophaga	WP_095897132.1	noNTD	WP_095895771.1	hypothetical protein	pT14	T15	DUF5518	CDD	4|5	No	A|T	-23	notest	noTest
GCF_002302615.1	Capnocytophaga_leadbetteri_H6253	327575	Bacteria	noInfo	Bacteroidetes	Flavobacteriia	Flavobacteriales	Flavobacteriaceae	Capnocytophaga	WP_095913962.1	noNTD	WP_095913963.1	hypothetical protein	pT14	T15	NoTest	HHpred	4|5	No	A|T	-20	notest	noTest
GCF_900115115.1	Flavobacterium_ummariense_DS_12	913024	Bacteria	noInfo	Bacteroidetes	Flavobacteriia	Flavobacteriales	Flavobacteriaceae	Flavobacterium	WP_091517445.1	noNTD	WP_091517444.1	hypothetical protein	pT14	T15	Nramp superfamily	CDD	5|5	No	A|T	21	notest	noTest
GCF_001404985.1	Flavobacterium_aquidurense_RC62	362413	Bacteria	noInfo	Bacteroidetes	Flavobacteriia	Flavobacteriales	Flavobacteriaceae	Flavobacterium	WP_055097634.1	noNTD	WP_055097636.1	hypothetical protein	pT14	T15	NoTest	HHpred	4|5	No	A|T	9	notest	noTest
GCF_000813825.1	Chryseobacterium_taiwanense_TPW19	363331	Bacteria	noInfo	Bacteroidetes	Flavobacteriia	Flavobacteriales	Flavobacteriaceae	Chryseobacterium	WP_052248525.1	noNTD	WP_039371402.1	hypothetical protein	pT14	T15	NoTest	HHpred	5|5	No	A|T	9	notest	noTest
GCF_000378485.1	Flavobacterium_rivuli_WB_3_3_2___DSM_21788	1121895	Bacteria	noInfo	Bacteroidetes	Flavobacteriia	Flavobacteriales	Flavobacteriaceae	Flavobacterium	WP_020214991.1	noNTD	WP_020214990.1	hypothetical protein	pT14	T15	MFS superfamily_TrbL superfamily	CDD	3|5	No	A|T	13	notest	noTest
GCF_000695795.1	Flavobacterium_seoulense_EM1321	1492738	Bacteria	noInfo	Bacteroidetes	Flavobacteriia	Flavobacteriales	Flavobacteriaceae	Flavobacterium	WP_051627437.1	noNTD	WP_035656793.1	hypothetical protein	pT14	T15	NoTest	HHpred	3|5	No	A|T	11	notest	noTest
GCF_002217335.1	Flavobacterium_hydatis_ATCC_29551	991	Bacteria	noInfo	Bacteroidetes	Flavobacteriia	Flavobacteriales	Flavobacteriaceae	Flavobacterium	WP_051885499.1	noNTD	WP_035618392.1	hypothetical protein	pT14	T15	NoTest	HHpred	3|5	No	A|T	12	notest	noTest
GCF_900111825.1	Pedobacter_suwonensis_DSM_18130	332999	Bacteria	noInfo	Bacteroidetes	Sphingobacteriia	Sphingobacteriales	Sphingobacteriaceae	Pedobacter	WP_090985859.1	noNTD	WP_090985861.1	hypothetical protein	pT14	T15	NoTest	HHpred	4|5	No	A|T	5	notest	noTest
GCF_001310955.1	Marinifilum_fragile_JCM_15579	1236979	Bacteria	noInfo	Bacteroidetes	Bacteroidia	Marinilabiliales	Marinifilaceae	Marinifilum	WP_054719394.1	noNTD	WP_054719396.1	hypothetical protein	pT14	T15	NoTest	HHpred	4|5	No	A|T	-11	notest	noTest
GCF_000014145.1	Cytophaga_hutchinsonii_ATCC_33406	269798	Bacteria	noInfo	Bacteroidetes	Cytophagia	Cytophagales	Cytophagaceae	Cytophaga	WP_011586818.1	noNTD	WP_011586819.1	hypothetical protein	pT14	T15	NoTest	HHpred	4|5	No	A|T	6	notest	noTest
GCF_000374505.1	Alistipes_onderdonkii_WAL_8169___DSM_19147	1203611	Bacteria	noInfo	Bacteroidetes	Bacteroidia	Bacteroidales	Rikenellaceae	Alistipes	WP_083923869.1	noNTD	WP_018696402.1	hypothetical protein	pT14	T15	NoTest	HHpred	3|5	No	A|T	3	notest	noTest
GCF_900108855.1	Dyadobacter_koreensis_DSM_19938	408657	Bacteria	noInfo	Bacteroidetes	Cytophagia	Cytophagales	Cytophagaceae	Dyadobacter	WP_090338882.1	noNTD	WP_090338880.1	hypothetical protein	pT14	T15	E1_enzyme_family superfamily_2A0306 superfamily	CDD	4|5	No	A|T	-1	notest	noTest
GCF_900109825.1	Alkalibacterium_putridalgicola_DSM_19182	426703	Bacteria	noInfo	Firmicutes	Bacilli	Lactobacillales	Carnobacteriaceae	Alkalibacterium	WP_091486944.1	noNTD	WP_091486942.1	hypothetical protein	pT17	T16	NoTest	HHpred	3|4	No	A|T	-38	notest	noTest
GCF_000837265.1	Lactococcus_phage_bIL312	151539	Viruses	noInfo	noInfo	noInfo	Caudovirales	Siphoviridae	noInfo	NP_076824.1	noNTD	NP_076825.1	Orf25	pT17	T16	NoTest	HHpred	3|4	No	A|T	-35	notest	noTest
GCF_003261035.1	Mannheimia_varigena_Teagasc_1	85404	Bacteria	noInfo	Proteobacteria	Gammaproteobacteria	Pasteurellales	Pasteurellaceae	Mannheimia	WP_112110885.1	noNTD	WP_025343135.1	hypothetical protein	pT17	T16	NoTest	HHpred	3|4	No	A|T	-35	notest	noTest
GCF_900101075.1	Salinicoccus_qingdaonensis_CGMCC_1_8895	576118	Bacteria	noInfo	Firmicutes	Bacilli	Bacillales	Staphylococcaceae	Salinicoccus	WP_092987452.1	noNTD	WP_092987450.1	hypothetical protein	pT17	T16	NoTest	HHpred	2|2	No	A|T	-11	notest	noTest
GCF_900187055.1	Staphylococcus_simiae_NCTC13838	308354	Bacteria	noInfo	Firmicutes	Bacilli	Bacillales	Staphylococcaceae	Staphylococcus	WP_002464992.1	noNTD	WP_002464993.1	hypothetical protein	pT17	T16	NoTest	HHpred	2|2	No	A|T	-8	notest	noTest
GCF_003987595.1	Vagococcus_entomophilus_DSM_24756	1160095	Bacteria	noInfo	Firmicutes	Bacilli	Lactobacillales	Enterococcaceae	Vagococcus	WP_126823001.1	noNTD	WP_126822999.1	hypothetical protein	pT17	T16	NoTest	HHpred	2|3	No	A|T	3	notest	noTest
GCF_000744825.1	Carnobacterium_mobile_DSM_4848_MT37L	1449342	Bacteria	noInfo	Firmicutes	Bacilli	Lactobacillales	Carnobacteriaceae	Carnobacterium	WP_035029264.1	noNTD	WP_035029267.1	hypothetical protein	pT17	T16	NoTest	HHpred	2|3	No	A|T	-4	notest	noTest
GCF_900115605.1	Halolactibacillus_halophilus_DSM_17073	306540	Bacteria	noInfo	Firmicutes	Bacilli	Bacillales	Bacillaceae	Halolactibacillus	WP_089830385.1	noNTD	WP_089830383.1	hypothetical protein	pT17	T16	NoTest	HHpred	4|5	No	A|T	-1	notest	noTest
GCF_900636415.1	Streptococcus_equi_subsp__equi_NCTC12091	148942	Bacteria	noInfo	Firmicutes	Bacilli	Lactobacillales	Streptococcaceae	Streptococcus	WP_012677947.1	noNTD	WP_126436706.1	hypothetical protein	pT17	T16	NoTest	HHpred	3|5	No	A|T	-11	notest	noTest
GCF_000242275.1	Lactobacillus_kisonensis_F0435	797516	Bacteria	noInfo	Firmicutes	Bacilli	Lactobacillales	Lactobacillaceae	Lactobacillus	WP_008855280.1	noNTD	WP_008855281.1	hypothetical protein	pT17	T16	NoTest	HHpred	5|5	No	A|T	-26	notest	noTest
GCF_900617925.1	Lactobacillus_mudanjiangensis	1296538	Bacteria	noInfo	Firmicutes	Bacilli	Lactobacillales	Lactobacillaceae	Lactobacillus	WP_130844518.1	noNTD	WP_130847825.1	hypothetical protein	pT17	T16	50S RIBOSOMAL SUBUNIT (51.5%)	HHpred	4|5	No	A|T	73	notest	noTest
GCF_000970775.1	Lactobacillus_melliventris_Hma8	1218507	Bacteria	noInfo	Firmicutes	Bacilli	Lactobacillales	Lactobacillaceae	Lactobacillus	WP_052724666.1	noNTD	WP_046325540.1	hypothetical protein	pT17	T16	NoTest	HHpred	4|5	No	A|T	2	notest	noTest
GCF_900090105.1	Micromonospora_humi_DSM_45647	745366	Bacteria	noInfo	Actinobacteria	Actinobacteria	Micromonosporales	Micromonosporaceae	Micromonospora	WP_091063137.1	noNTD	WP_091063140.1	type II toxin-antitoxin system PemK/MazF family toxin	pT20	T17	MazF	CDD	3|5	No	A|T	-35	notest	noTest
GCF_900188005.1	Actinoplanes_regularis_DSM_43151	52697	Bacteria	noInfo	Actinobacteria	Actinobacteria	Micromonosporales	Micromonosporaceae	Actinoplanes	WP_089295879.1	noNTD	WP_089295878.1	type II toxin-antitoxin system PemK/MazF family toxin	pT20	T17	MazF	CDD	3|5	No	A|T	-11	notest	noTest
GCF_003336445.1	Marinateneraspora_sediminis_TPS83	1931232	Bacteria	noInfo	Actinobacteria	Actinobacteria	Streptosporangiales	Nocardiopsaceae	Marinateneraspora	WP_114398836.1	noNTD	WP_114398835.1	type II toxin-antitoxin system PemK/MazF family toxin	pT20	T17	PemK_toxin superfamily	CDD	3|5	No	A|T	-4	notest	noTest
GCF_001570765.1	Nocardiopsis_listeri_NBRC_13360	1348637	Bacteria	noInfo	Actinobacteria	Actinobacteria	Streptosporangiales	Nocardiopsaceae	Nocardiopsis	WP_067605936.1	noNTD	WP_067605938.1	type II toxin-antitoxin system PemK/MazF family toxin	pT20	T17	PemK_toxin	CDD	3|5	No	A|T	-4	notest	noTest
GCF_000763315.1	Thermoactinomyces_daqus_H_18	1329516	Bacteria	noInfo	Firmicutes	Bacilli	Bacillales	Thermoactinomycetaceae	Thermoactinomyces	WP_033100531.1	noNTD	WP_052154111.1	type II toxin-antitoxin system PemK/MazF family toxin	pT20	T17	PemK_toxin	CDD	4|5	No	A|T	24	notest	noTest
GCF_001587505.1	Parageobacillus_caldoxylosilyticus_B4119	81408	Bacteria	noInfo	Firmicutes	Bacilli	Bacillales	Bacillaceae	Parageobacillus	WP_070104533.1	noNTD	WP_082791645.1	type II toxin-antitoxin system PemK/MazF family toxin	pT20	T17	PemK_toxin superfamily	CDD	3|5	No	A|T	2	notest	noTest
GCF_004116955.1	Bacillus_vallismortis_DSM_11031	72361	Bacteria	noInfo	Firmicutes	Bacilli	Bacillales	Bacillaceae	Bacillus	WP_010329781.1	noNTD	WP_010329780.1	type II toxin-antitoxin system PemK/MazF family toxin	pT20	T17	NoTest	HHpred	4|5	No	A|T	-17	notest	noTest
GCF_003584005.1	Firmicutes_bacterium_I2511	2048547	Bacteria	noInfo	Firmicutes	noInfo	noInfo	noInfo	noInfo	WP_119643511.1	noNTD	WP_119643510.1	type II toxin-antitoxin system PemK/MazF family toxin	pT20	T17	MazF	CDD	4|5	No	A|T	-29	notest	noTest
GCF_900176155.1	Corynebacterium_glucuronolyticum_DSM_44120	39791	Bacteria	noInfo	Actinobacteria	Actinobacteria	Corynebacteriales	Corynebacteriaceae	Corynebacterium	WP_084037191.1	noNTD	WP_084037189.1	type II toxin-antitoxin system PemK/MazF family toxin	pT20	T17	PemK_toxin superfamily	CDD	3|5	No	A|T	-7	notest	noTest
GCF_900187165.1	Clostridium_cochlearium_NCTC13027	1494	Bacteria	noInfo	Firmicutes	Clostridia	Clostridiales	Clostridiaceae	Clostridium	WP_095177264.1	noNTD	WP_095177265.1	type II toxin-antitoxin system PemK/MazF family toxin	pT20	T17	PemK_toxin superfamily	CDD	5|5	No	A|T	-17	notest	noTest
GCF_900156875.1	Bacillus_dakarensis_Marseille_P3515	1926278	Bacteria	noInfo	Firmicutes	Bacilli	Bacillales	Bacillaceae	Bacillus	WP_077215200.1	noNTD	WP_077215199.1	hypothetical protein	pT21	T18	NoTest	HHpred	2|2	No	A|T	3	notest	noTest
GCF_003315495.1	Bacillus_firmus_14_TX	1399	Bacteria	noInfo	Firmicutes	Bacilli	Bacillales	Bacillaceae	Bacillus	WP_113885753.1	noNTD	WP_113885754.1	MULTISPECIES: hypothetical protein	pT21	T18	NoTest	HHpred	4|4	No	A|T	4	notest	noTest
GCF_003610495.1	Sinobaca_qinghaiensis_DSM_17008	342944	Bacteria	noInfo	Firmicutes	Bacilli	Bacillales	Sporolactobacillaceae	Sinobaca	WP_120193131.1	noNTD	WP_120193130.1	hypothetical protein	pT21	T18	NoTest	HHpred	5|5	No	A|T	52	notest	noTest
GCF_002886185.1	Salipaludibacillus_neizhouensis_DSM_19794	885475	Bacteria	noInfo	Firmicutes	Bacilli	Bacillales	Bacillaceae	Salipaludibacillus	WP_110937921.1	noNTD	WP_110937920.1	hypothetical protein	pT21	T18	NoHit	HHpred	5|5	No	A|T	50	notest	noTest
GCF_003667865.1	Bacillus_marisflavi_Bac144	189381	Bacteria	noInfo	Firmicutes	Bacilli	Bacillales	Bacillaceae	Bacillus	WP_121619300.1	noNTD	WP_121619301.1	hypothetical protein	pT21	T18	NoTest	HHpred	5|5	No	A|T	32	notest	noTest
GCF_000829435.1	Jeotgalibacillus_soli_P9	889306	Bacteria	noInfo	Firmicutes	Bacilli	Bacillales	Planococcaceae	Jeotgalibacillus	WP_041088452.1	noNTD	WP_041088454.1	hypothetical protein	pT21	T18	NoTest	HHpred	5|5	No	A|T	40	notest	noTest
GCF_001742305.1	Desulfuribacillus_stibiiarsenatis_MLFW_2	1390249	Bacteria	noInfo	Firmicutes	Bacilli	Bacillales	noInfo	Desulfuribacillus	WP_083248270.1	noNTD	WP_069701554.1	hypothetical protein	pT21	T18	NoTest	HHpred	5|5	No	A|T	10	notest	noTest
GCF_002884495.1	Rummeliibacillus_pycnus_DSM_15030	101070	Bacteria	noInfo	Firmicutes	Bacilli	Bacillales	Planococcaceae	Rummeliibacillus	WP_102691158.1	noNTD	WP_102691159.1	hypothetical protein	pT21	T18	NoTest	HHpred	5|5	No	A|T	54	notest	noTest
GCF_000966195.1	Domibacillus_robiginosus_WS_4628	1071054	Bacteria	noInfo	Firmicutes	Bacilli	Bacillales	Bacillaceae	Domibacillus	WP_050181290.1	noNTD	WP_050181289.1	hypothetical protein	pT21	T18	NoTest	HHpred	5|5	No	A|T	60	notest	noTest
GCF_000285515.1	Paenibacillus_senegalensis_JC66_type_strain__JC66	1033743	Bacteria	noInfo	Firmicutes	Bacilli	Bacillales	Paenibacillaceae	Paenibacillus	WP_081505255.1	noNTD	WP_010279962.1	hypothetical protein	pT21	T18	NoTest	HHpred	5|5	No	A|T	24	notest	noTest
GCF_003435055.1	Lachnospiraceae_bacterium_OF09_6	2293831	Bacteria	noInfo	Firmicutes	Clostridia	Clostridiales	Lachnospiraceae	noInfo	WP_117449274.1	noNTD	WP_117449275.1	MULTISPECIES: hypothetical protein	pT22	T19	NoTest	HHpred	5|5	No	A|T	57	notest	noTest
GCF_003481535.1	Clostridiaceae_bacterium_OM08_6BH	2292274	Bacteria	noInfo	Firmicutes	Clostridia	Clostridiales	Clostridiaceae	noInfo	WP_118771576.1	noNTD	WP_118771577.1	MULTISPECIES: hypothetical protein	pT22	T19	NoTest	HHpred	5|5	No	A|T	55	notest	noTest
GCF_900109225.1	Propionispira_arboris_DSM_2179	84035	Bacteria	noInfo	Firmicutes	Negativicutes	Selenomonadales	Selenomonadaceae	Propionispira	WP_091835765.1	noNTD	WP_091835763.1	hypothetical protein	pT22	T19	NoTest	HHpred	5|5	No	A|T	7	notest	noTest
GCF_001688845.2	Muribaculum_intestinale_YL27	1796646	Bacteria	noInfo	Bacteroidetes	Bacteroidia	Bacteroidales	Muribaculaceae	Muribaculum	WP_068960407.1	noNTD	WP_068960408.1	hypothetical protein	pT22	T19	Mt_ATP-synt_D superfamily	CDD	5|5	No	A|T	-4	notest	noTest
GCF_900104625.1	Leptotrichia_massiliensis_Marseille_P3007	1852388	Bacteria	noInfo	Fusobacteria	Fusobacteriia	Fusobacteriales	Leptotrichiaceae	Leptotrichia	WP_071124426.1	noNTD	WP_071124425.1	hypothetical protein	pT22	T19	NoTest	HHpred	4|5	No	A|T	13	notest	noTest
GCF_900130135.1	Bacteroides_togonis_Marseille_P3166	1917883	Bacteria	noInfo	Bacteroidetes	Bacteroidia	Bacteroidales	Bacteroidaceae	Bacteroides	WP_021846768.1	noNTD	WP_021846767.1	hypothetical protein	pT22	T19	NoTest	HHpred	4|5	No	A|T	5	notest	noTest
GCF_002849795.1	Prevotella_jejuni_CD3_33	1177574	Bacteria	noInfo	Bacteroidetes	Bacteroidia	Bacteroidales	Prevotellaceae	Prevotella	WP_089366924.1	noNTD	WP_089366923.1	hypothetical protein	pT22	T19	NoTest	HHpred	4|5	No	A|T	24	notest	noTest
GCF_000234055.1	Prevotella_histicola_F0411	857291	Bacteria	noInfo	Bacteroidetes	Bacteroidia	Bacteroidales	Prevotellaceae	Prevotella	WP_008822904.1	noNTD	WP_008822903.1	hypothetical protein	pT22	T19	NoTest	HHpred	4|5	No	A|T	24	notest	noTest
GCF_004102805.1	Muribaculaceae_bacterium_Isolate_002__NCI_	2489215	Bacteria	noInfo	Bacteroidetes	Bacteroidia	Bacteroidales	Muribaculaceae	noInfo	WP_128716460.1	noNTD	WP_128716459.1	hypothetical protein	pT22	T19	NoTest	HHpred	5|5	No	A|T	5	notest	noTest
GCF_001683355.1	Prevotella_scopos_JCM_17725_W2052	1236518	Bacteria	noInfo	Bacteroidetes	Bacteroidia	Bacteroidales	Prevotellaceae	Prevotella	WP_025839143.1	noNTD	WP_025839144.1	hypothetical protein	pT22	T19	NoTest	HHpred	5|5	No	A|T	0	notest	noTest
GCF_000318135.1	Corynebacterium_durum_F0235	1035195	Bacteria	noInfo	Actinobacteria	Actinobacteria	Corynebacteriales	Corynebacteriaceae	Corynebacterium	WP_006061688.1	noNTD	WP_006061687.1	GNAT family N-acetyltransferase	pT18	T20	M35_like superfamily_NAT_SF superfamily	CDD	4|5	No	A|T	-4	notest	noTest
GCF_003688935.1	Corynebacterium_macginleyi_CCUG_32361	38290	Bacteria	noInfo	Actinobacteria	Actinobacteria	Corynebacteriales	Corynebacteriaceae	Corynebacterium	WP_121911469.1	noNTD	WP_121911468.1	GNAT family N-acetyltransferase	pT18	T20	Acetyltransf_7	CDD	3|5	No	A|T	-4	notest	noTest
GCF_000312125.1	Timonella_senegalensis_JC301	1095772	Bacteria	noInfo	Actinobacteria	Actinobacteria	Micrococcales	noInfo	Timonella	WP_019148454.1	noNTD	WP_019148455.1	GNAT family N-acetyltransferase	pT18	T20	Acetyltransf_7	CDD	2|5	No	A|T	11	notest	noTest
GCF_000146895.1	Mobiluncus_mulieris_ATCC_35239	871571	Bacteria	noInfo	Actinobacteria	Actinobacteria	Actinomycetales	Actinomycetaceae	Mobiluncus	WP_004016101.1	noNTD	WP_004016103.1	N-acetyltransferase	pT18	T20	RimI superfamily	CDD	4|5	No	A|T	-4	notest	noTest
GCF_003097355.1	Arthrobacter_humicola_LBUM149	409291	Bacteria	noInfo	Actinobacteria	Actinobacteria	Micrococcales	Micrococcaceae	Arthrobacter	WP_116768393.1	noNTD	WP_116768394.1	GNAT family N-acetyltransferase	pT18	T20	RimI superfamily	CDD	5|5	No	A|T	0	notest	noTest
GCF_003957255.1	Actinotignum_sanguinis_DSM_26039	1445614	Bacteria	noInfo	Actinobacteria	Actinobacteria	Actinomycetales	Actinomycetaceae	Actinotignum	WP_126135246.1	noNTD	WP_126135247.1	hypothetical protein	pT18	T20	NoTest	HHpred	4|5	No	A|T	-16	notest	noTest
GCF_001678905.1	Dermabacter_vaginalis_AD1_86	1630135	Bacteria	noInfo	Actinobacteria	Actinobacteria	Micrococcales	Dermabacteraceae	Dermabacter	WP_065248289.1	noNTD	WP_065248290.1	hypothetical protein	pT18	T20	NoTest	HHpred	4|5	No	A|T	6	notest	noTest
GCF_000455825.1	Microbacterium_maritypicum_MF109	1333857	Bacteria	noInfo	Actinobacteria	Actinobacteria	Micrococcales	Microbacteriaceae	Microbacterium	WP_021199028.1	noNTD	WP_021199029.1	N-acetyltransferase	pT18	T20	NoTest	HHpred	4|5	No	A|T	-4	notest	noTest
GCF_900605005.1	Acidipropionibacterium_timonense_Marseille_P4482	2161818	Bacteria	noInfo	Actinobacteria	Actinobacteria	Propionibacteriales	Propionibacteriaceae	Acidipropionibacterium	WP_130865344.1	noNTD	WP_130865345.1	hypothetical protein	pT18	T20	NoTest	HHpred	4|5	No	A|T	-4	notest	noTest
GCF_000686905.1	Marinospirillum_insulare_DSM_21763	1122211	Bacteria	noInfo	Proteobacteria	Gammaproteobacteria	Oceanospirillales	Oceanospirillaceae	Marinospirillum	WP_027850479.1	noNTD	WP_084324504.1	hypothetical protein	pT19	T21	RelA_SpoT	CDD	3|5	No	A|T	1	notest	noTest
GCF_002218025.2	Vibrio_casei_DSM_22364	673372	Bacteria	noInfo	Proteobacteria	Gammaproteobacteria	Vibrionales	Vibrionaceae	Vibrio	WP_089110283.1	noNTD	WP_089110284.1	RelA/SpoT domain-containing protein	pT19	T21	NT_Rel-Spo_like	CDD	3|5	No	A|T	-10	notest	noTest
GCF_001558435.2	Vibrio_harveyi_ATCC_43516	669	Bacteria	noInfo	Proteobacteria	Gammaproteobacteria	Vibrionales	Vibrionaceae	Vibrio	WP_061065448.1	noNTD	WP_061065447.1	RelA/SpoT domain-containing protein	pT19	T21	NT_Rel-Spo_like	CDD	3|5	No	A|T	-4	TA	NotPhage
GCF_003612515.1	bacterium_D16_34	2320120	Bacteria	noInfo	noInfo	noInfo	noInfo	noInfo	noInfo	WP_120361106.1	noNTD	WP_120361107.1	RelA/SpoT domain-containing protein	pT19	T21	NT_Rel-Spo_like	CDD	5|5	No	A|T	2	notest	noTest
GCF_003340305.1	Asaccharobacter_celatus_AP38TSA	394340	Bacteria	noInfo	Actinobacteria	Coriobacteriia	Eggerthellales	Eggerthellaceae	Asaccharobacter	WP_114540093.1	noNTD	WP_114540094.1	MULTISPECIES: RelA/SpoT domain-containing protein	pT19	T21	NT_Rel-Spo_like	CDD	5|5	No	A|T	-4	notest	noTest
GCF_000422625.1	Enterorhabdus_mucosicola_DSM_19490	1121866	Bacteria	noInfo	Actinobacteria	Coriobacteriia	Eggerthellales	Eggerthellaceae	Enterorhabdus	WP_084636167.1	noNTD	WP_084636166.1	RelA/SpoT domain-containing protein	pT19	T21	NT_Rel-Spo_like	CDD	4|5	No	A|T	-4	notest	noTest
GCF_002952055.1	Desulfobulbus_oralis_ORNL	1986146	Bacteria	noInfo	Proteobacteria	Deltaproteobacteria	Desulfobacterales	Desulfobulbaceae	Desulfobulbus	WP_104935407.1	noNTD	WP_104935408.1	RelA/SpoT domain-containing protein	pT19	T21	NT_Rel-Spo_like	CDD	2|5	No	A|T	-25	notest	noTest
GCF_000236865.1	Senegalimassilia_anaerobia_JC110_type_strain__JC110	1034345	Bacteria	noInfo	Actinobacteria	Coriobacteriia	Coriobacteriales	Coriobacteriaceae	Senegalimassilia	WP_042435930.1	noNTD	WP_042435933.1	RelA/SpoT domain-containing protein	pT19	T21	NT_Rel-Spo_like	CDD	2|5	No	A|T	0	notest	noTest
GCF_003468845.1	Collinsella_intestinalis_AM30_5LB	147207	Bacteria	noInfo	Actinobacteria	Coriobacteriia	Coriobacteriales	Coriobacteriaceae	Collinsella	WP_118271220.1	noNTD	WP_118271219.1	RelA/SpoT domain-containing protein	pT19	T21	NT_Rel-Spo_like	CDD	3|5	No	A|T	8	notest	noTest
GCF_003698095.1	Candidatus_Phytoplasma_solani_SA_1	69896	Bacteria	noInfo	Tenericutes	Mollicutes	Acholeplasmatales	Acholeplasmataceae	Candidatus Phytoplasma	WP_122225339.1	noNTD	WP_122225338.1	hypothetical protein	pT23	T22	NoTest	HHpred	5|5	No	A|T	35	notest	noTest
GCF_003640545.1	Candidatus_Phytoplasma_ziziphi	135727	Bacteria	noInfo	Tenericutes	Mollicutes	Acholeplasmatales	Acholeplasmataceae	Candidatus Phytoplasma	WP_121464224.1	noNTD	WP_121464223.1	hypothetical protein	pT23	T22	NoTest	HHpred	4|5	No	A|T	37	notest	noTest
GCF_003698095.1	Candidatus_Phytoplasma_solani_SA_1	69896	Bacteria	noInfo	Tenericutes	Mollicutes	Acholeplasmatales	Acholeplasmataceae	Candidatus Phytoplasma	WP_023161169.1	noNTD	WP_023161170.1	hypothetical protein	pT23	T22	cas_TM1794_Cmr2 superfamily	CDD	5|5	No	A|T	7	notest	noTest
GCF_000397185.1	Strawberry_lethal_yellows_phytoplasma__CPA__str__NZSb11	980422	Bacteria	noInfo	Tenericutes	Mollicutes	Acholeplasmatales	Acholeplasmataceae	Candidatus Phytoplasma	WP_012359118.1	noNTD	WP_015638119.1	hypothetical protein	pT23	T22	NoTest	HHpred	4|5	No	A|T	23	notest	noTest	WP_015638118.1
GCF_000309405.1	Vaccinium_witches__broom_phytoplasma_str__VAC	1196419	Bacteria	noInfo	Tenericutes	Mollicutes	Acholeplasmatales	Acholeplasmataceae	Candidatus Phytoplasma	WP_017193536.1	noNTD	WP_017193535.1	hypothetical protein	pT23	T22	NoTest	HHpred	4|5	No	A|T	-26	notest	noTest	WP_026071936.1
GCF_003698095.1	Candidatus_Phytoplasma_solani_SA_1	69896	Bacteria	noInfo	Tenericutes	Mollicutes	Acholeplasmatales	Acholeplasmataceae	Candidatus Phytoplasma	WP_122225641.1	noNTD	WP_122225633.1	hypothetical protein	pT23	T22	NoTest	HHpred	4|5	No	A|T	-4	notest	noTest
GCF_000309465.1	Poinsettia_branch_inducing_phytoplasma_str__JR1	1196416	Bacteria	noInfo	Tenericutes	Mollicutes	Acholeplasmatales	Acholeplasmataceae	Candidatus Phytoplasma	WP_051006264.1	noNTD	WP_017191757.1	hypothetical protein	pT23	T22	NoTest	HHpred	4|5	No	A|T	-4	notest	noTest
GCF_000397185.1	Strawberry_lethal_yellows_phytoplasma__CPA__str__NZSb11	980422	Bacteria	noInfo	Tenericutes	Mollicutes	Acholeplasmatales	Acholeplasmataceae	Candidatus Phytoplasma	WP_015638253.1	noNTD	WP_015638252.1	PD-(D/E)XK nuclease domain-containing protein	pT23	T22	NoTest	HHpred	4|4	No	A|T	32	notest	noTest
GCF_000026205.1	Candidatus_Phytoplasma_mali_AT	37692	Bacteria	noInfo	Tenericutes	Mollicutes	Acholeplasmatales	Acholeplasmataceae	Candidatus Phytoplasma	WP_012504405.1	noNTD	WP_041186072.1	hypothetical protein	pT23	T22	NoTest	HHpred	3|5	No	A|T	16	notest	noTest
GCF_000970685.1	Domibacillus_indicus_SD_111	1437523	Bacteria	noInfo	Firmicutes	Bacilli	Bacillales	Bacillaceae	Domibacillus	WP_046176200.1	noNTD	WP_052712259.1	hypothetical protein	pT24	T23	NoTest	HHpred	5|5	No	A|T	26	notest	noTest
GCF_900162615.1	Virgibacillus_proomii_V_P	84407	Bacteria	noInfo	Firmicutes	Bacilli	Bacillales	Bacillaceae	Virgibacillus	WP_077317559.1	noNTD	WP_077317558.1	hypothetical protein	pT24	T23	Endoribonuclease MazF/DNA Complex (99.67%), mRNA interferase EndoA (99.66%), Endoribonuclease MazF6/DNA Complex (99.66%), PEMK protein (99.63%), beta-glucosidase 1317 (99.62%), Probable endoribonuclease MazF7 (99.58%), PemK-like cell growth regulatory protein (99.57%), Endoribonuclease MazF3 (99.31%), Endoribonuclease MazF3 (99.23%), CcdB; ALPHA+BETA, SH3 domain, Toxin (99.03%), CCDB, TOPOISOMERA…	HHpred	5|5	No	A|T	-4	notest	noTest
GCF_004332055.1	Enterococcus_faecium_FSIS1608820	1352	Bacteria	noInfo	Firmicutes	Bacilli	Lactobacillales	Enterococcaceae	Enterococcus	WP_129204649.1	noNTD	WP_081128560.1	MULTISPECIES: hypothetical protein	pT24	T23	NoTest	HHpred	5|5	No	A|T	-1	notest	noTest
GCF_003691585.1	Thermoanaerobacterales_bacterium_SK_G1	2316383	Bacteria	noInfo	Firmicutes	Clostridia	Thermoanaerobacterales	noInfo	noInfo	WP_122014807.1	noNTD	WP_122014806.1	hypothetical protein	pT24	T23	NoTest	HHpred	5|5	No	A|T	26	notest	noTest
GCF_002149685.1	Clostridium_phage_phiCT19406B	1567010	Viruses	noInfo	noInfo	noInfo	Caudovirales	Siphoviridae	noInfo	YP_009276959.1	noNTD	YP_009276960.1	xkdS-like protein (endogenous virus)	pT24	T23	NoTest	HHpred	5|5	No	A|T	0	notest	noTest
GCF_002149825.1	Clostridium_phage_phiCTC2B	1567016	Viruses	noInfo	noInfo	noInfo	Caudovirales	Siphoviridae	noInfo	YP_009277403.1	noNTD	YP_009277404.1	xkdS-like protein (endogenous virus)	pT24	T23	NoTest	HHpred	5|5	No	A|T	0	notest	noTest
GCF_000403475.2	Lachnospiraceae_bacterium_3_2	1235799	Bacteria	noInfo	Firmicutes	Clostridia	Clostridiales	Lachnospiraceae	noInfo	WP_016225020.1	Other	WP_016225021.1	hypothetical protein	pT24	T23	NoTest	HHpred	4|4	No	A|T	3	notest	noTest
GCF_003315775.1	Megasphaera_hexanoica_MH	1675036	Bacteria	noInfo	Firmicutes	Negativicutes	Veillonellales	Veillonellaceae	Megasphaera	WP_113855842.1	noNTD	WP_113855843.1	hypothetical protein	pT24	T23	NoTest	HHpred	4|5	No	A|T	1	notest	noTest
GCF_900095875.1	Caecibacter_massiliensis_Marseille_P2974	1852378	Bacteria	noInfo	Firmicutes	Negativicutes	Veillonellales	Veillonellaceae	Caecibacter	WP_075582397.1	noNTD	WP_075582396.1	hypothetical protein	pT24	T23	NoTest	HHpred	4|5	No	A|T	1	notest	noTest
GCF_002252505.1	Ochrobactrum_grignonense_OgA9a	94627	Bacteria	noInfo	Proteobacteria	Alphaproteobacteria	Rhizobiales	Brucellaceae	Ochrobactrum	WP_094540531.1	noNTD	WP_094540530.1	hypothetical protein	pT26	T24	NoTest	HHpred	5|5	No	A|T	-1	notest	noTest
GCF_002093435.1	Ensifer_aridi_LMR013	1708715	Bacteria	noInfo	Proteobacteria	Alphaproteobacteria	Rhizobiales	Rhizobiaceae	Ensifer	WP_085032293.1	noNTD	WP_085032292.1	hypothetical protein	pT26	T24	NoTest	HHpred	5|5	No	A|T	10	notest	noTest
GCF_001938935.1	Rhizobium_oryzae_1_7048	464029	Bacteria	noInfo	Proteobacteria	Alphaproteobacteria	Rhizobiales	Rhizobiaceae	Rhizobium	WP_075629847.1	noNTD	WP_075629848.1	hypothetical protein	pT26	T24	NoTest	HHpred	5|5	No	A|T	39	notest	noTest
GCF_000577275.1	Rhizobium_favelukesii_LPU83	348824	Bacteria	noInfo	Proteobacteria	Alphaproteobacteria	Rhizobiales	Rhizobiaceae	Rhizobium	WP_037069328.1	noNTD	WP_037069330.1	hypothetical protein	pT26	T24	NoTest	HHpred	5|5	No	A|T	3	notest	noTest
GCF_003148475.1	Pseudaminobacter_salicylatoxidans_DSM_6986	93369	Bacteria	noInfo	Proteobacteria	Alphaproteobacteria	Rhizobiales	Phyllobacteriaceae	Pseudaminobacter	WP_109614079.1	noNTD	WP_109614080.1	hypothetical protein	pT26	T24	Myosin_tail_1 superfamily	CDD	5|5	No	A|T	-8	notest	noTest
GCF_900156595.1	Thalassobius_mediterraneus_DSM_16398	340021	Bacteria	noInfo	Proteobacteria	Alphaproteobacteria	Rhodobacterales	Rhodobacteraceae	Thalassobius	WP_058319231.1	noNTD	WP_058319232.1	hypothetical protein	pT26	T24	NoTest	HHpred	4|5	No	A|T	-1	notest	noTest
GCF_001650955.1	Sphingomonadales_bacterium_EhC05	1849171	Bacteria	noInfo	Proteobacteria	Alphaproteobacteria	Sphingomonadales	noInfo	noInfo	WP_082896667.1	noNTD	WP_066743555.1	hypothetical protein	pT26	T24	NoTest	HHpred	4|5	No	A|T	-17	notest	noTest
GCF_900106805.1	Ruegeria_halocynthiae_DSM_27839	985054	Bacteria	noInfo	Proteobacteria	Alphaproteobacteria	Rhodobacterales	Rhodobacteraceae	Ruegeria	WP_083347688.1	noNTD	WP_074736017.1	hypothetical protein	pT26	T24	NoTest	HHpred	4|5	No	A|T	-8	notest	noTest
GCF_003605975.1	Veillonella_atypica_KHUD_V1	39777	Bacteria	noInfo	Firmicutes	Negativicutes	Veillonellales	Veillonellaceae	Veillonella	WP_119982304.1	noNTD	WP_119982305.1	type II toxin-antitoxin system PemK/MazF family toxin	pT27	T25	PemK_toxin superfamily	CDD	4|5	No	A|T	-11	notest	noTest
GCF_000758905.1	Clostridiales_bacterium_S5_A14a	1230734	Bacteria	noInfo	Firmicutes	Clostridia	Clostridiales	Clostridiales Family XIII. Incertae Sedis	noInfo	WP_081931436.1	noNTD	WP_034433023.1	type II toxin-antitoxin system PemK/MazF family toxin	pT27	T25	PemK_toxin superfamily	CDD	4|5	No	A|T	-11	notest	noTest
GCF_000165735.1	Megasphaera_micronuciformis_F0359	706434	Bacteria	noInfo	Firmicutes	Negativicutes	Veillonellales	Veillonellaceae	Megasphaera	WP_006941389.1	noNTD	WP_006941388.1	type II toxin-antitoxin system PemK/MazF family toxin	pT27	T25	NoTest	HHpred	4|5	No	A|T	-8	notest	noTest	WP_006941390.1
GCF_000239275.1	Anaeroglobus_geminatus_F0357	861450	Bacteria	noInfo	Firmicutes	Negativicutes	Veillonellales	Veillonellaceae	Anaeroglobus	WP_040347584.1	noNTD	WP_006790999.1	type II toxin-antitoxin system PemK/MazF family toxin	pT27	T25	NoTest	HHpred	4|5	No	A|T	-8	notest	noTest
GCF_002797875.1	Pseudoscardovia_suis_DSM_24744	987063	Bacteria	noInfo	Actinobacteria	Actinobacteria	Bifidobacteriales	Bifidobacteriaceae	Pseudoscardovia	WP_094692021.1	noNTD	WP_094692020.1	type II toxin-antitoxin system PemK/MazF family toxin	pT27	T25	PemK_toxin superfamily	CDD	5|5	No	A|T	2	notest	noTest
GCF_001042615.1	Bifidobacterium_kashiwanohense_JCM_15439___DSM_21854	1150460	Bacteria	noInfo	Actinobacteria	Actinobacteria	Bifidobacteriales	Bifidobacteriaceae	Bifidobacterium	WP_051920327.1	noNTD	WP_033501486.1	type II toxin-antitoxin system PemK/MazF family toxin	pT27	T25	PemK_toxin superfamily	CDD	5|5	No	A|T	-1	notest	noTest
GCF_000770925.1	Bifidobacterium_ruminantium_DSM_6489	1410647	Bacteria	noInfo	Actinobacteria	Actinobacteria	Bifidobacteriales	Bifidobacteriaceae	Bifidobacterium	WP_081815666.1	noNTD	WP_026646888.1	MULTISPECIES: type II toxin-antitoxin system PemK/MazF family toxin	pT27	T25	EndoA/PemK/MazF-family RNAses	HHpred	5|5	No	A|T	-4	TA	NotPhage
GCF_003129925.1	Bifidobacterium_catulorum_MRM_8_19	1630173	Bacteria	noInfo	Actinobacteria	Actinobacteria	Bifidobacteriales	Bifidobacteriaceae	Bifidobacterium	WP_109137708.1	noNTD	WP_109137709.1	type II toxin-antitoxin system PemK/MazF family toxin	pT27	T25	PemK_toxin superfamily	CDD	5|5	No	A|T	-8	notest	noTest
GCF_000284015.1	Blastococcus_saxobsidens_DD2	1146883	Bacteria	noInfo	Actinobacteria	Actinobacteria	Geodermatophilales	Geodermatophilaceae	Blastococcus	WP_014378648.1	noNTD	WP_014378649.1	hypothetical protein	pT28	T26	NoTest	HHpred	5|5	No	A|T	-8	notest	noTest
GCF_001509495.1	Actinoplanes_awajinensis_subsp__mycoplanecinus_NRRL_B_16712	135947	Bacteria	noInfo	Actinobacteria	Actinobacteria	Micromonosporales	Micromonosporaceae	Actinoplanes	WP_067687572.1	noNTD	WP_067687570.1	hypothetical protein	pT28	T26	DUF3507 superfamily	CDD	4|5	No	A|T	52	notest	noTest
GCF_000379685.1	Catelliglobosispora_koreensis_DSM_44566	1121272	Bacteria	noInfo	Actinobacteria	Actinobacteria	Micromonosporales	Micromonosporaceae	Catelliglobosispora	WP_020518703.1	noNTD	WP_020518704.1	hypothetical protein	pT28	T26	NoTest	HHpred	4|5	No	A|T	-8	notest	noTest	WP_020518702.1
GCF_000373365.1	Frankia_discariae_BCU110501	365528	Bacteria	noInfo	Actinobacteria	Actinobacteria	Frankiales	Frankiaceae	Frankia	WP_018501914.1	noNTD	WP_018501913.1	hypothetical protein	pT28	T26	NoTest	HHpred	3|5	No	A|T	-8	notest	noTest	WP_035751260.1
GCF_001017755.1	Frankia_coriariae_BMG5_1	1562887	Bacteria	noInfo	Actinobacteria	Actinobacteria	Frankiales	Frankiaceae	Frankia	WP_047222905.1	noNTD	WP_047222906.1	hypothetical protein	pT28	T26	NoTest	HHpred	3|5	No	A|T	-8	notest	noTest	WP_083730980.1
GCF_900091615.1	Micromonospora_yangpuensis_DSM_45577	683228	Bacteria	noInfo	Actinobacteria	Actinobacteria	Micromonosporales	Micromonosporaceae	Micromonospora	WP_091433856.1	noNTD	WP_091433854.1	hypothetical protein	pT28	T26	NoTest	HHpred	4|5	No	A|T	-8	notest	noTest	WP_091433858.1
GCF_900188485.1	Asanoa_hainanensis_CGMCC_4_5593	560556	Bacteria	noInfo	Actinobacteria	Actinobacteria	Micromonosporales	Micromonosporaceae	Asanoa	WP_089246300.1	noNTD	WP_089246298.1	hypothetical protein	pT28	T26	NoTest	HHpred	4|5	No	A|T	19	notest	noTest
GCF_000717135.1	Catenuloplanes_japonicus_NRRL_B_16061	33876	Bacteria	noInfo	Actinobacteria	Actinobacteria	Micromonosporales	Micromonosporaceae	Catenuloplanes	WP_051797275.1	noNTD	WP_033338941.1	hypothetical protein	pT28	T26	NoTest	HHpred	2|2	No	A|T	-11	notest	noTest
GCF_000380225.1	filamentous_cyanobacterium_ESFC_1	1128427	Bacteria	noInfo	Cyanobacteria	noInfo	Oscillatoriales	noInfo	noInfo	WP_018395891.1	noNTD	WP_018395890.1	hypothetical protein	pT29	T27	NoTest	HHpred	5|5	No	A|T	-29	notest	noTest
GCF_000332315.1	Prochlorothrix_hollandica_PCC_9006___CALU_1027	317619	Bacteria	noInfo	Cyanobacteria	noInfo	Synechococcales	Prochlorotrichaceae	Prochlorothrix	WP_017714610.1	noNTD	WP_017714609.1	hypothetical protein	pT29	T27	NoTest	HHpred	5|5	No	A|T	-29	notest	noTest
GCF_000332155.1	Kamptonema_formosum_PCC_6407	402777	Bacteria	noInfo	Cyanobacteria	noInfo	Oscillatoriales	Microcoleaceae	Kamptonema	WP_007353513.1	noNTD	WP_007353514.1	MULTISPECIES: hypothetical protein	pT29	T27	NoTest	HHpred	5|5	No	A|T	-29	notest	noTest
GCF_003945305.1	Microcystis_viridis_NIES_102	213615	Bacteria	noInfo	Cyanobacteria	noInfo	Chroococcales	Microcystaceae	Microcystis	WP_125730936.1	noNTD	WP_002796042.1	MULTISPECIES: hypothetical protein	pT29	T27	P-loop_NTPase superfamily	CDD	5|5	No	A|T	-29	notest	noTest
GCF_003991905.1	Calothrix_desertica_PCC_7102	232991	Bacteria	noInfo	Cyanobacteria	noInfo	Nostocales	Rivulariaceae	Calothrix	WP_127081562.1	noNTD	WP_127081561.1	hypothetical protein	pT29	T27	NoTest	HHpred	5|5	No	A|T	-29	notest	noTest
GCF_002368275.1	Fremyella_diplosiphon_NIES_3275	1973485	Bacteria	noInfo	Cyanobacteria	noInfo	Nostocales	Rivulariaceae	Microchaete	WP_045872997.1	noNTD	WP_045872998.1	MULTISPECIES: hypothetical protein	pT29	T27	NoTest	HHpred	5|5	No	A|T	-29	notest	noTest
GCF_002368155.1	Nostoc_carneum_NIES_2107	1973483	Bacteria	noInfo	Cyanobacteria	noInfo	Nostocales	Nostocaceae	Nostoc	WP_096730305.1	noNTD	WP_096730304.1	hypothetical protein	pT29	T27	NoTest	HHpred	5|5	No	A|T	-29	notest	noTest
GCF_004348865.1	Scytonema_millei_VB511283	1245923	Bacteria	noInfo	Cyanobacteria	noInfo	Nostocales	Scytonemataceae	Scytonema	WP_039716767.1	noNTD	WP_039716768.1	hypothetical protein	pT29	T27	NoTest	HHpred	5|5	No	A|T	-29	notest	noTest
GCF_000517425.1	Sodalis_praecaptivus_HS1	1239307	Bacteria	noInfo	Proteobacteria	Gammaproteobacteria	Enterobacterales	Pectobacteriaceae	Sodalis	WP_025423084.1	noNTD	WP_025423085.1	hypothetical protein	pT31	T28	NoTest	HHpred	4|5	No	A|T	-1	notest	noTest
GCF_002101395.1	Pantoea_alhagi_LTYR_11Z	1891675	Bacteria	noInfo	Proteobacteria	Gammaproteobacteria	Enterobacterales	Erwiniaceae	Pantoea	WP_085071327.1	noNTD	WP_085071326.1	MULTISPECIES: hypothetical protein	pT31	T28	NoTest	HHpred	4|5	No	A|T	-4	notest	noTest
GCF_001411745.2	Psychrobacter_glacincola_BNF20	56810	Bacteria	noInfo	Proteobacteria	Gammaproteobacteria	Pseudomonadales	Moraxellaceae	Psychrobacter	WP_055125221.1	noNTD	WP_055125222.1	hypothetical protein	pT31	T28	NoTest	HHpred	4|5	No	A|T	39	notest	noTest
GCF_000506865.1	Pelistega_indica_HM_7	1414851	Bacteria	noInfo	Proteobacteria	Betaproteobacteria	Burkholderiales	Alcaligenaceae	Pelistega	WP_023950185.1	noNTD	WP_023950186.1	hypothetical protein	pT31	T28	NoTest	HHpred	2|5	No	A|T	2	notest	noTest
GCF_004332535.1	Neisseria_gonorrhoeae_TFG_A2	485	Bacteria	noInfo	Proteobacteria	Betaproteobacteria	Neisseriales	Neisseriaceae	Neisseria	WP_003695998.1	noNTD	WP_047918230.1	hypothetical protein	pT31	T28	NoTest	HHpred	3|5	No	A|T	0	stuck in cloning	NotPhage
GCF_000226625.1	Taylorella_asinigenitalis_MCE3	1008459	Bacteria	noInfo	Proteobacteria	Betaproteobacteria	Burkholderiales	Alcaligenaceae	Taylorella	WP_014112101.1	noNTD	WP_014112102.1	hypothetical protein	pT31	T28	YoeB/ParE TOXIN (89.17%), Uncharacterized protein Rv2865 (87.77%), Addiction module antitoxin RelB (87.41%), Toxin yoeB (85.03%), Uncharacterized protein, toxin (82.52%), Toxin-like protein; RelE (77.93%), mRNA interferase RelE (77.52%), Antidote protein, Killer protein (76.79%), hypothetical protein PHS013 (73.98%), RelJ (Antitoxin Rv3357), RelK (Toxin) (71.53%), mRNA interferase YafQ (71.05%), …	HHpred	2|5	No	A|T	-4	notest	noTest	WP_014112100.1
GCF_002000465.1	Rodentibacter_ratti_Ppn158	1906745	Bacteria	noInfo	Proteobacteria	Gammaproteobacteria	Pasteurellales	Pasteurellaceae	Rodentibacter	WP_077553099.1	noNTD	WP_077553100.1	hypothetical protein	pT31	T28	NoTest	HHpred	2|5	No	A|T	-16	notest	noTest
GCF_004135675.1	Marinitoga_lauensis_LG1	2201189	Bacteria	noInfo	Thermotogae	Thermotogae	Petrotogales	Petrotogaceae	Marinitoga	WP_129409310.1	noNTD	WP_129409311.1	hypothetical protein	pT30	T29	mRNA interferase (99.5%), Endoribonuclease MazF6 (99.5%), mRNA interferase EndoA (99.5%), Endoribonuclease MazF (99.5%), Endoribonuclease MazF4 (99.4%), Endoribonuclease MazF3 (99.4%), Endoribonuclease MazF (99.4%), Probable endoribonuclease MazF7 (99.4%), Kid toxin protein; Toxin (99.4%), Endoribonuclease MazF3 (99.2%), CcdB; Toxin (99.0%), CCDB; TOPOISOMERASE POISON (98.8%)	HHpred	2|2	No	A|T	-4	notest	noTest
GCF_000171235.2	Geminisphaera_colitermitum_TAV2	278957	Bacteria	noInfo	Verrucomicrobia	Opitutae	Opitutales	Opitutaceae	Geminisphaera	WP_043586203.1	noNTD	WP_043586204.1	hypothetical protein	pT30	T29	NoTest	HHpred	3|3	No	A|T	22	notest	noTest
GCF_000422585.1	Hugenholtzia_roseola_DSM_9546	1121903	Bacteria	noInfo	Bacteroidetes	Cytophagia	Cytophagales	Bernardetiaceae	Hugenholtzia	WP_027001479.1	noNTD	WP_027001478.1	hypothetical protein	pT30	T29	NoTest	HHpred	4|4	No	A|T	7	notest	noTest
GCF_001730525.1	Arcticibacter_eurypsychrophilus_MJ9_5	1434752	Bacteria	noInfo	Bacteroidetes	Sphingobacteriia	Sphingobacteriales	Sphingobacteriaceae	Arcticibacter	WP_069659217.1	noNTD	WP_069659218.1	hypothetical protein	pT30	T29	NoTest	HHpred	4|4	No	A|T	-1	notest	noTest
GCF_000428845.1	Dyadobacter_alkalitolerans_DSM_23607	1121481	Bacteria	noInfo	Bacteroidetes	Cytophagia	Cytophagales	Cytophagaceae	Dyadobacter	WP_026632407.1	noNTD	WP_026632408.1	hypothetical protein	pT30	T29	NoTest	HHpred	4|4	No	A|T	11	notest	noTest
GCF_900156735.1	Chryseobacterium_ureilyticum_DSM_18017	373668	Bacteria	noInfo	Bacteroidetes	Flavobacteriia	Flavobacteriales	Flavobacteriaceae	Chryseobacterium	WP_076553522.1	noNTD	WP_076553521.1	hypothetical protein	pT30	T29	NoTest	HHpred	2|2	No	A|T	8	notest	noTest
GCF_000346485.2	Scytonema_hofmannii_PCC_7110	128403	Bacteria	noInfo	Cyanobacteria	noInfo	Nostocales	Scytonemataceae	Scytonema	WP_017744682.1	noNTD	WP_017744681.1	type II toxin-antitoxin system PemK/MazF family toxin	pT36	T30	PemK_toxin	CDD	5|5	No	A|T	1	notest	noTest
GCF_003838225.1	Okeania_hirsuta_PAP21Jun06_1	1458930	Bacteria	noInfo	Cyanobacteria	noInfo	Oscillatoriales	Oscillatoriaceae	Okeania	WP_124144921.1	noNTD	WP_124144920.1	type II toxin-antitoxin system PemK/MazF family toxin	pT36	T30	PemK_toxin	CDD	5|5	No	A|T	1	notest	noTest
GCF_000317475.1	Oscillatoria_nigro_viridis_PCC_7112	179408	Bacteria	noInfo	Cyanobacteria	noInfo	Oscillatoriales	Oscillatoriaceae	Oscillatoria	WP_015178230.1	noNTD	WP_015178231.1	type II toxin-antitoxin system PemK/MazF family toxin	pT36	T30	PemK_toxin	CDD	5|5	No	A|T	-14	notest	noTest
GCF_000332155.1	Kamptonema_formosum_PCC_6407	402777	Bacteria	noInfo	Cyanobacteria	noInfo	Oscillatoriales	Microcoleaceae	Kamptonema	WP_007355688.1	noNTD	WP_019487011.1	MULTISPECIES: type II toxin-antitoxin system PemK/MazF family toxin	pT36	T30	PemK_toxin	CDD	5|5	No	A|T	-14	notest	noTest
GCF_003113895.1	Nostoc_commune_NIES_4072	2005467	Bacteria	noInfo	Cyanobacteria	noInfo	Nostocales	Nostocaceae	Nostoc	WP_109012818.1	noNTD	WP_109012817.1	MULTISPECIES: type II toxin-antitoxin system PemK/MazF family toxin	pT36	T30	PemK_toxin	CDD	5|5	No	A|T	1	notest	noTest
GCF_002163975.1	Nostocales_cyanobacterium_HT_58_2	1940762	Bacteria	noInfo	Cyanobacteria	noInfo	Nostocales	noInfo	noInfo	WP_087546209.1	noNTD	WP_087541246.1	type II toxin-antitoxin system PemK/MazF family toxin	pT36	T30	PemK_toxin	CDD	5|5	No	A|T	1	notest	noTest
GCF_000741785.1	Bifidobacterium_stellenboschense_DSM_23968	762211	Bacteria	noInfo	Actinobacteria	Actinobacteria	Bifidobacteriales	Bifidobacteriaceae	Bifidobacterium	WP_084686117.1	noNTD	WP_034527675.1	hypothetical protein	pT37	T31	NoTest	HHpred	2|2	No	A|T	3	notest	noTest
GCF_002259605.1	Pseudoscardovia_radai_DSM_24742	987066	Bacteria	noInfo	Actinobacteria	Actinobacteria	Bifidobacteriales	Bifidobacteriaceae	Pseudoscardovia	WP_094660643.1	noNTD	WP_094660642.1	hypothetical protein	pT37	T31	NoTest	HHpred	4|4	No	A|T	-11	notest	noTest
GCF_900475655.1	Corynebacterium_renale_NCTC11140	1724	Bacteria	noInfo	Actinobacteria	Actinobacteria	Corynebacteriales	Corynebacteriaceae	Corynebacterium	WP_111725381.1	noNTD	WP_111725382.1	hypothetical protein	pT37	T31	NoTest	HHpred	4|4	No	A|T	-4	notest	noTest
GCF_900638255.1	Corynebacterium_matruchotii_NCTC10206	43768	Bacteria	noInfo	Actinobacteria	Actinobacteria	Corynebacteriales	Corynebacteriaceae	Corynebacterium	WP_126299000.1	noNTD	WP_126299001.1	hypothetical protein	pT37	T31	NoTest	HHpred	4|4	No	A|T	-4	notest	noTest
GCF_002076915.1	Actinomyces_gaoshouyii_pika_114	1960083	Bacteria	noInfo	Actinobacteria	Actinobacteria	Actinomycetales	Actinomycetaceae	Actinomyces	WP_125898919.1	noNTD	WP_081171976.1	hypothetical protein	pT37	T31	NoTest	HHpred	4|4	No	A|T	-4	notest	noTest
GCF_900176155.1	Corynebacterium_glucuronolyticum_DSM_44120	39791	Bacteria	noInfo	Actinobacteria	Actinobacteria	Corynebacteriales	Corynebacteriaceae	Corynebacterium	WP_005390783.1	noNTD	WP_005390781.1	MULTISPECIES: hypothetical protein	pT37	T31	Multipass transmembrane (64.18%), Cell division protein CrgA (62.37%), Mitochondrial calcium uniporter (61.85%), Drug ABC transporter ATP-binding protein (51.1%), Solute carrier family 28 member (50.11%)	HHpred	4|4	No	A|T	-11	notest	noTest
GCF_002885955.2	Achromobacter_pulmonis_ANB_1	1389932	Bacteria	noInfo	Proteobacteria	Betaproteobacteria	Burkholderiales	Alcaligenaceae	Achromobacter	WP_102771970.1	noNTD	WP_102771969.1	hypothetical protein	pT38	T32	DUF2298 superfamily	CDD	5|5	No	A|T	3	notest	noTest
GCF_900101865.1	Paracoccus_isoporae_DSM_22220	591205	Bacteria	noInfo	Proteobacteria	Alphaproteobacteria	Rhodobacterales	Rhodobacteraceae	Paracoccus	WP_090521055.1	noNTD	WP_090521056.1	hypothetical protein	pT38	T32	NoTest	HHpred	5|5	No	A|T	25	notest	noTest	WP_090521053.1
GCF_003217235.1	Phyllobacterium_leguminum_ORS_1419	314237	Bacteria	noInfo	Proteobacteria	Alphaproteobacteria	Rhizobiales	Phyllobacteriaceae	Phyllobacterium	WP_110750108.1	noNTD	WP_110750110.1	hypothetical protein	pT38	T32	NoTest	HHpred	5|5	No	A|T	4	notest	noTest
GCF_004103825.1	Hansschlegelia_zhihuaiae_S_113	405005	Bacteria	noInfo	Proteobacteria	Alphaproteobacteria	Rhizobiales	Methylocystaceae	Hansschlegelia	WP_128779545.1	noNTD	WP_128779544.1	hypothetical protein	pT38	T32	NoTest	HHpred	5|5	No	A|T	-68	notest	noTest
GCF_900175995.1	Gluconobacter_oxydans_621H	290633	Bacteria	noInfo	Proteobacteria	Alphaproteobacteria	Rhodospirillales	Acetobacteraceae	Gluconobacter	WP_080674949.1	noNTD	WP_024716716.1	hypothetical protein	pT38	T32	NoTest	HHpred	5|5	No	A|T	-35	notest	noTest
GCF_003992665.1	Pelagibacterium_montanilacus_CCL18	2185280	Bacteria	noInfo	Proteobacteria	Alphaproteobacteria	Rhizobiales	Hyphomicrobiaceae	Pelagibacterium	WP_127144916.1	noNTD	WP_127144915.1	hypothetical protein	pT38	T32	NoTest	HHpred	5|5	No	A|T	-20	notest	noTest
GCF_900634735.1	Frankia_symbiont_of_Coriaria_arborea	1306538	Bacteria	noInfo	Actinobacteria	Actinobacteria	Frankiales	Frankiaceae	Frankia	WP_131749500.1	noNTD	WP_131749498.1	hypothetical protein	pT39	T33	NoTest	HHpred	5|5	No	A|T	-4	notest	noTest
GCF_900634745.1	Frankia_symbiont_of_Coriaria_ruscifolia	1306542	Bacteria	noInfo	Actinobacteria	Actinobacteria	Frankiales	Frankiaceae	Frankia	WP_131787677.1	Other	WP_131787678.1	hypothetical protein	pT39	T33	NoTest	HHpred	5|5	No	A|T	71	notest	noTest
GCF_001017755.1	Frankia_coriariae_BMG5_1	1562887	Bacteria	noInfo	Actinobacteria	Actinobacteria	Frankiales	Frankiaceae	Frankia	WP_083730789.1	Other	WP_047222085.1	MULTISPECIES: hypothetical protein	pT39	T33	NoTest	HHpred	5|5	No	A|T	-4	notest	noTest	WP_083730790.1
GCF_900635385.1	Frankia_symbiont_of_Coriaria_nepalensis	1306541	Bacteria	noInfo	Actinobacteria	Actinobacteria	Frankiales	Frankiaceae	Frankia	WP_013875446.1	noNTD	WP_013875445.1	MULTISPECIES: hypothetical protein	pT39	T33	NoHit	HHpred	5|5	No	A|T	-4	notest	noTest
GCF_000177615.2	Frankia_symbiont_of_Datisca_glomerata_4085684	656024	Bacteria	noInfo	Actinobacteria	Actinobacteria	Frankiales	Frankiaceae	Frankia	WP_013875446.1	noNTD	WP_013875445.1	MULTISPECIES: hypothetical protein	pT39	T33	NoHit	HHpred	5|5	No	A|T	-4	notest	noTest
GCF_900634755.1	Frankia_symbiont_of_Coriaria_myrtifolia	1306540	Bacteria	noInfo	Actinobacteria	Actinobacteria	Frankiales	Frankiaceae	Frankia	WP_013875446.1	noNTD	WP_013875445.1	MULTISPECIES: hypothetical protein	pT39	T33	NoHit	HHpred	5|5	No	A|T	-4	notest	noTest
GCF_003368535.1	Ammonifex_thiophilus_SR	444093	Bacteria	noInfo	Firmicutes	Clostridia	Thermoanaerobacterales	Thermoanaerobacteraceae	Ammonifex	WP_115792120.1	noNTD	WP_115792121.1	HD domain-containing protein	pT33	T34	YdhJ	CDD	2|5	No	T|A	-4	notest	noTest
GCF_000686645.1	Desulfofundulus_thermocisternus_DSM_10259	1121430	Bacteria	noInfo	Firmicutes	Clostridia	Clostridiales	Peptococcaceae	Desulfofundulus	WP_027357562.1	noNTD	WP_084327280.1	HD domain-containing protein	pT33	T34	YdhJ	CDD	2|5	No	T|A	0	notest	noTest
GCF_003999255.1	Caldicellulosiruptor_changbaiensis_CBS_Z	1222016	Bacteria	noInfo	Firmicutes	Clostridia	Thermoanaerobacterales	Thermoanaerobacterales Family III. Incertae Sedis	Caldicellulosiruptor	WP_127352754.1	noNTD	WP_127352755.1	HD domain-containing protein	pT33	T34	YdhJ	CDD	3|5	No	T|A	-17	notest	noTest
GCF_000166695.1	Caldicellulosiruptor_kristjanssonii_I77R1B	632335	Bacteria	noInfo	Firmicutes	Clostridia	Thermoanaerobacterales	Thermoanaerobacterales Family III. Incertae Sedis	Caldicellulosiruptor	WP_013433482.1	noNTD	WP_013433483.1	HD domain-containing protein	pT33	T34	YdhJ	CDD	3|5	No	T|A	-17	notest	noTest	WP_013433481.1
GCF_000193435.2	Caldicellulosiruptor_lactoaceticus_6A	632516	Bacteria	noInfo	Firmicutes	Clostridia	Thermoanaerobacterales	Thermoanaerobacterales Family III. Incertae Sedis	Caldicellulosiruptor	WP_013433482.1	noNTD	WP_014041819.1	HD domain-containing protein	pT33	T34	YdhJ	CDD	3|5	No	T|A	23	notest	noTest	WP_014041820.1
GCF_001435895.1	Lactobacillus_parafarraginis_DSM_18390___JCM_14109	1423786	Bacteria	noInfo	Firmicutes	Bacilli	Lactobacillales	Lactobacillaceae	Lactobacillus	WP_054732327.1	noNTD	WP_056979959.1	carbonic anhydrase family protein	pT41	T35	alpha_CA_prokaryotic_like	CDD	4|5	No	T|A	12	notest	noTest
GCF_004354795.1	Lactobacillus_hilgardii_ATCC_8290	1588	Bacteria	noInfo	Firmicutes	Bacilli	Lactobacillales	Lactobacillaceae	Lactobacillus	WP_003558160.1	noNTD	WP_003635895.1	carbonic anhydrase family protein	pT41	T35	alpha_CA_prokaryotic_like	CDD	4|5	No	T|A	32	notest	noTest
GCF_900411375.1	Lactobacillus_raoultii_Marseille_P4006	1987503	Bacteria	noInfo	Firmicutes	Bacilli	Lactobacillales	Lactobacillaceae	Lactobacillus	WP_121978395.1	noNTD	WP_121978394.1	carbonic anhydrase family protein	pT41	T35	alpha_CA_prokaryotic_like	CDD	4|5	No	T|A	21	notest	noTest
GCF_001435875.1	Lactobacillus_farraginis_DSM_18382___JCM_14108	1423743	Bacteria	noInfo	Firmicutes	Bacilli	Lactobacillales	Lactobacillaceae	Lactobacillus	WP_035180630.1	noNTD	WP_035180632.1	carbonic anhydrase family protein	pT41	T35	alpha_CA_prokaryotic_like	CDD	4|5	No	T|A	14	notest	noTest
GCF_001314245.2	Lactobacillus_gallinarum_HFD4	52242	Bacteria	noInfo	Firmicutes	Bacilli	Lactobacillales	Lactobacillaceae	Lactobacillus	WP_060472483.1	noNTD	WP_060472650.1	carbonic anhydrase family protein	pT41	T35	alpha_CA_prokaryotic_like	CDD	4|5	No	T|A	14	notest	noTest
GCF_003968865.1	Staphylococcus_fleurettii_DSM_13212	150056	Bacteria	noInfo	Firmicutes	Bacilli	Bacillales	Staphylococcaceae	Staphylococcus	WP_126496165.1	noNTD	WP_126496164.1	MULTISPECIES: hypothetical protein	pT42	T36	NoTest	HHpred	3|3	No	A|T	-8	notest	noTest
GCF_000702245.1	Lachnospiraceae_bacterium_C6A11	1410622	Bacteria	noInfo	Firmicutes	Clostridia	Clostridiales	Lachnospiraceae	noInfo	WP_035623997.1	noNTD	WP_035623994.1	hypothetical protein	pT42	T36	NoTest	HHpred	5|5	No	A|T	0	notest	noTest
GCF_001612575.1	Streptobacillus_notomytis_AHL_370_1	1712031	Bacteria	noInfo	Fusobacteria	Fusobacteriia	Fusobacteriales	Leptotrichiaceae	Streptobacillus	WP_066900744.1	noNTD	WP_066900746.1	hypothetical protein	pT42	T36	NoTest	HHpred	5|5	No	A|T	-1	notest	noTest
GCF_003858485.1	Clostridiales_bacterium_COT073_COT_073	2491044	Bacteria	noInfo	Firmicutes	Clostridia	Clostridiales	noInfo	noInfo	WP_124755829.1	noNTD	WP_124755828.1	hypothetical protein	pT42	T36	PEMK protein (97.87%), mRNA interferase EndoA (97.59%), Endoribonuclease MazF/DNA Complex (97.1%), Probable endoribonuclease MazF7 (96.93%), PemK-like cell growth regulatory protein (96.58%), Endoribonuclease MazF4 (95.98%), Endoribonuclease MazF3 (93.57%)	HHpred	5|5	No	A|T	-4	notest	noTest
GCF_000235445.1	Johnsonella_ignava_ATCC_51276	679200	Bacteria	noInfo	Firmicutes	Clostridia	Clostridiales	Lachnospiraceae	Johnsonella	WP_005541142.1	noNTD	WP_040882593.1	hypothetical protein	pT42	T36	NoTest	HHpred	5|5	No	A|T	-4	notest	noTest
GCF_900187115.1	Arcobacter_butzleri_NCTC_12481	28197	Bacteria	noInfo	Proteobacteria	Epsilonproteobacteria	Campylobacterales	Campylobacteraceae	Arcobacter	WP_012012730.1	noNTD	WP_012012731.1	transporter substrate-binding domain-containing protein	pT34	T37	BaeS_PBP2_BvgS_like_1	CDD	4|5	No	T|A	53	notest	noTest
GCF_003544915.1	Arcobacter_ellisii_LMG_26155	913109	Bacteria	noInfo	Proteobacteria	Epsilonproteobacteria	Campylobacterales	Campylobacteraceae	Arcobacter	WP_118917545.1	noNTD	WP_118917544.1	transporter substrate-binding domain-containing protein	pT34	T37	PBP2_BvgS_HisK_like_NMT1 superfamily_PBP2_BvgS_like_1_BaeS	CDD	3|5	No	T|A	59	notest	noTest	WP_118917546.1
GCF_004115775.1	Arcobacter_defluvii_CECT_7697	873191	Bacteria	noInfo	Proteobacteria	Epsilonproteobacteria	Campylobacterales	Campylobacteraceae	Arcobacter	WP_014474474.1	noNTD	WP_129010544.1	transporter substrate-binding domain-containing protein	pT34	T37	PBP2_BvgS_HisK_like_NMT1 superfamily_PBP2_BvgS_like_1_BaeS	CDD	3|5	No	T|A	48	notest	noTest
GCF_003544815.1	Arcobacter_suis_CECT_7833	663365	Bacteria	noInfo	Proteobacteria	Epsilonproteobacteria	Campylobacterales	Campylobacteraceae	Arcobacter	WP_118886189.1	noNTD	WP_118886190.1	transporter substrate-binding domain-containing protein	pT34	T37	PBP2_BvgS_HisK_like_NMT1 superfamily_PBP2_BvgS_like_1_BaeS	CDD	3|5	No	T|A	43	notest	noTest
GCF_004403975.1	Cryobacterium_psychrophilum_CGMCC_1_4292	41988	Bacteria	noInfo	Actinobacteria	Actinobacteria	Micrococcales	Microbacteriaceae	Cryobacterium	WP_134173185.1	noNTD	WP_134173186.1	hypothetical protein	pT43	T38	6LQP_5K rRNA-processing protein FCF1 (99.01%), Uncharacterized protein TTHA0540 (98.93%), hypothetical protein PH0500 (98.71%), Periodic tryptophan protein 2-like protein (98.71%), hypothetical protein PAE2754 (98.71%), PUTATIVE VAPC RIBONUCLEASE AF_1683 (98.64%), KH domain-containing protein MJ1533 (98.61%), Ribonuclease VapC11 (98.49%), Antitoxin VapB26 (98.49%), VapB family protein (98.41%), 2…	HHpred	3|5	No	A|T	-8	notest	noTest
GCF_900098805.1	Microbacteriaceae_bacterium_Alg239_V181	1873462	Bacteria	noInfo	Actinobacteria	Actinobacteria	Micrococcales	Microbacteriaceae	noInfo	WP_071043829.1	noNTD	WP_071043828.1	hypothetical protein	pT43	T38	NoTest	HHpred	3|5	No	A|T	-8	notest	noTest
GCF_001613425.1	Nocardia_vulneris_NBRC_108936	1141657	Bacteria	noInfo	Actinobacteria	Actinobacteria	Corynebacteriales	Nocardiaceae	Nocardia	WP_082032332.1	noNTD	WP_063048063.1	hypothetical protein	pT43	T38	NoTest	HHpred	4|5	No	A|T	3	notest	noTest
GCF_900105585.1	Nocardioides_exalbidus_DSM_22017	402596	Bacteria	noInfo	Actinobacteria	Actinobacteria	Propionibacteriales	Nocardioidaceae	Nocardioides	WP_090968513.1	noNTD	WP_090968514.1	hypothetical protein	pT43	T38	NoTest	HHpred	4|5	No	A|T	9	notest	noTest
GCF_000273375.1	Bartonella_birtlesii_IBS_325	1095900	Bacteria	noInfo	Proteobacteria	Alphaproteobacteria	Rhizobiales	Bartonellaceae	Bartonella	WP_017196515.1	noNTD	WP_017196516.1	single-stranded DNA-binding protein	pT45	T39	RPA_2b-aaRSs_OBF_like superfamily	CDD	2|5	No	T|A	76	notest	noTest
GCF_000278135.1	Bartonella_washoeensis_Sb944nv	1094563	Bacteria	noInfo	Proteobacteria	Alphaproteobacteria	Rhizobiales	Bartonellaceae	Bartonella	WP_035008209.1	noNTD	WP_006924582.1	single-stranded DNA-binding protein	pT45	T39	RPA_2b-aaRSs_OBF_like superfamily	CDD	2|5	No	T|A	76	notest	noTest
GCF_000312525.1	Bartonella_florencae_R4	928210	Bacteria	noInfo	Proteobacteria	Alphaproteobacteria	Rhizobiales	Bartonellaceae	Bartonella	WP_019219073.1	noNTD	WP_019219074.1	single-stranded DNA-binding protein	pT45	T39	RPA_2b-aaRSs_OBF_like superfamily	CDD	2|5	No	T|A	78	notest	noTest
GCF_900638615.1	Bartonella_elizabethae_NCTC12898	807	Bacteria	noInfo	Proteobacteria	Alphaproteobacteria	Rhizobiales	Bartonellaceae	Bartonella	WP_005775080.1	noNTD	WP_078674285.1	single-stranded DNA-binding protein	pT45	T39	RPA_2b-aaRSs_OBF_like superfamily	CDD	2|5	No	T|A	82	notest	noTest
GCF_001305655.1	Halanaeroarchaeum_sulfurireducens_M27_SA2	1604004	Archaea	noInfo	Euryarchaeota	Halobacteria	Halobacteriales	Halobacteriaceae	Halanaeroarchaeum	WP_050049451.1	noNTD	WP_079977878.1	TrmB family transcriptional regulator	pT48	T40	TrmB	CDD	3|5	No	T|A	-4	notest	noTest
GCF_000337135.1	Natrialba_chahannaoensis_JCM_10990	1227492	Archaea	noInfo	Euryarchaeota	Halobacteria	Natrialbales	Natrialbaceae	Natrialba	WP_006165776.1	noNTD	WP_006165775.1	TrmB family transcriptional regulator	pT48	T40	TrmB	CDD	3|5	No	T|A	-8	notest	noTest
GCF_900110455.1	Halopiger_salifodinae_CGMCC_1_12284	1202768	Archaea	noInfo	Euryarchaeota	Halobacteria	Natrialbales	Natrialbaceae	Halopiger	WP_081985399.1	noNTD	WP_074854666.1	TrmB family transcriptional regulator	pT48	T40	TrmB	CDD	3|5	No	T|A	-128	notest	noTest
GCF_000337495.1	Haloterrigena_salina_JCM_13891	1227488	Archaea	noInfo	Euryarchaeota	Halobacteria	Natrialbales	Natrialbaceae	Haloterrigena	WP_008893144.1	noNTD	WP_008893143.1	TrmB family transcriptional regulator	pT48	T40	TrmB	CDD	4|5	No	T|A	-8	notest	noTest
GCF_000092245.1	Arcobacter_nitrofigilis_DSM_7299	572480	Bacteria	noInfo	Proteobacteria	Epsilonproteobacteria	Campylobacterales	Campylobacteraceae	Arcobacter	WP_013135264.1	noNTD	WP_013135265.1	acyl carrier protein phosphodiesterase	pT50	T41	ACP_PD	CDD	3|5	No	T|A	56	notest	noTest
GCF_003346775.1	Arcobacter_mytili_LMG_24559	1032238	Bacteria	noInfo	Proteobacteria	Epsilonproteobacteria	Campylobacterales	Campylobacteraceae	Arcobacter	WP_114841730.1	noNTD	WP_114841731.1	acyl carrier protein phosphodiesterase	pT50	T41	ACP_PD	CDD	3|5	No	T|A	55	notest	noTest
GCF_003544935.1	Arcobacter_molluscorum_LMG_25693_CECT_7696	870501	Bacteria	noInfo	Proteobacteria	Epsilonproteobacteria	Campylobacterales	Campylobacteraceae	Arcobacter	WP_099341220.1	noNTD	WP_099341221.1	acyl carrier protein phosphodiesterase	pT50	T41	ACP_PD	CDD	3|5	No	T|A	52	notest	noTest
GCF_004214795.1	Arcobacter_pacificus_LMG_26638	1080223	Bacteria	noInfo	Proteobacteria	Epsilonproteobacteria	Campylobacterales	Campylobacteraceae	Arcobacter	WP_130233186.1	noNTD	WP_130233187.1	acyl carrier protein phosphodiesterase	pT50	T41	ACP_PD	CDD	2|5	No	T|A	9	notest	noTest
GCF_900141995.1	Maribius_salinus_DSM_26892	313368	Bacteria	noInfo	Proteobacteria	Alphaproteobacteria	Rhodobacterales	Rhodobacteraceae	Maribius	WP_084140563.1	noNTD	WP_073127800.1	RNA-binding protein	pT47	T42	NoHit	HHpred	3|5	No	T|A	-1	notest	noTest
GCF_000504185.2	Rhodobacteraceae_bacterium_PD_2	1169855	Bacteria	noInfo	Proteobacteria	Alphaproteobacteria	Rhodobacterales	Rhodobacteraceae	noInfo	WP_023852609.1	noNTD	WP_023852608.1	hypothetical protein	pT47	T42	NoTest	HHpred	3|5	No	T|A	-4	notest	noTest
GCF_900749825.1	Methylocella_tundrae	227605	Bacteria	noInfo	Proteobacteria	Alphaproteobacteria	Rhizobiales	Beijerinckiaceae	Methylocella	WP_134489689.1	noNTD	WP_134489687.1	RNA-binding protein	pT47	T42	NoTest	HHpred	3|5	No	T|A	-4	notest	noTest
GCF_900094735.1	Salinarimonadaceae_bacterium_HL_109	1653334	Bacteria	noInfo	Proteobacteria	Alphaproteobacteria	Rhizobiales	Salinarimonadaceae	noInfo	WP_131817695.1	noNTD	WP_074443647.1	hypothetical protein	pT49	T43	Mitochondrial calcium uniporter (91.02%), Calcium uniporter, nanobody (90.63%), Protein HP0242 (87%), Saposin A, Mitochondrial calcium uniporter (85.6%);, Calcium uniporter protein (81.99%), Protein EMRE homolog, mitochondrial-like Protein (80.14%), Calcium uptake protein 2 (79.2%), Calcium uniporter protein (78.64%), PROTEIN GRPE, CHAPERONE PROTEIN DNAK (76.32%), Uncharacterized glycosyltransfer…	HHpred	3|3	No	A|T	-38	notest	noTest
GCF_001476895.1	Sphingomonas_endophytica_NS334	869719	Bacteria	noInfo	Proteobacteria	Alphaproteobacteria	Sphingomonadales	Sphingomonadaceae	Sphingomonas	WP_058754147.1	noNTD	WP_058754148.1	hypothetical protein	pT49	T43	NoTest	HHpred	3|3	No	A|T	-14	notest	noTest
GCF_003347635.1	Sphingomonadaceae_bacterium_KCTC_52780	2172047	Bacteria	noInfo	Proteobacteria	Alphaproteobacteria	Sphingomonadales	Sphingomonadaceae	noInfo	WP_114953466.1	noNTD	WP_114953465.1	hypothetical protein	pT49	T43	NoTest	HHpred	3|3	No	A|T	28	notest	noTest
GCF_000306235.2	Leptospira_fainei_serovar_Hurstbridge_str__BUT_6	1193011	Bacteria	noInfo	Spirochaetes	Spirochaetia	Leptospirales	Leptospiraceae	Leptospira	WP_016548182.1	noNTD	WP_010569412.1	MULTISPECIES: aspartate 1-decarboxylase	pT52	T44	Asp_decarbox	CDD	5|5	No	A|T	14	notest	noTest
GCF_001704175.2	Leptospira_inadai_serovar_Lyme_M34_99	293084	Bacteria	noInfo	Spirochaetes	Spirochaetia	Leptospirales	Leptospiraceae	Leptospira	WP_010418627.1	noNTD	WP_010569412.1	MULTISPECIES: aspartate 1-decarboxylase	pT52	T44	Asp_decarbox	CDD	5|5	No	A|T	14	notest	noTest
GCF_000243715.2	Leptospira_broomii_serovar_Hurstbridge_str__5399	1049789	Bacteria	noInfo	Spirochaetes	Spirochaetia	Leptospirales	Leptospiraceae	Leptospira	WP_010569413.1	noNTD	WP_010569412.1	MULTISPECIES: aspartate 1-decarboxylase	pT52	T44	Asp_decarbox	CDD	5|5	No	A|T	14	notest	noTest
GCF_002795265.1	Spiroplasma_clarkii_CN_5	2139	Bacteria	noInfo	Tenericutes	Mollicutes	Entomoplasmatales	Spiroplasmataceae	Spiroplasma	WP_100254194.1	noNTD	WP_100255213.1	type I glyceraldehyde-3-phosphate dehydrogenase	pT54	T45	GapA	CDD	4|5	No	T|A	50	notest	noTest
GCF_004379335.1	Spiroplasma_gladiatoris_TG_1	2143	Bacteria	noInfo	Tenericutes	Mollicutes	Entomoplasmatales	Spiroplasmataceae	Spiroplasma	WP_134297971.1	noNTD	WP_134297973.1	type I glyceraldehyde-3-phosphate dehydrogenase	pT54	T45	GAPDH-I	CDD	3|5	No	T|A	61	notest	noTest	WP_134297968.1
GCF_000565175.1	Spiroplasma_culicicola_AES_1	1276246	Bacteria	noInfo	Tenericutes	Mollicutes	Entomoplasmatales	Spiroplasmataceae	Spiroplasma	WP_025363436.1	noNTD	WP_025363437.1	type I glyceraldehyde-3-phosphate dehydrogenase	pT54	T45	GapA	CDD	4|5	No	T|A	59	notest	noTest	WP_025363435.1
GCF_003114815.1	Leptospira_ellinghausenii_E18	1917822	Bacteria	noInfo	Spirochaetes	Spirochaetia	Leptospirales	Leptospiraceae	Leptospira	WP_108961431.1	noNTD	WP_108961430.1	hypothetical protein	pT55	T46	NoTest	HHpred	2|2	No	A|T	-35	notest	noTest
GCF_002214805.1	Brachyspira_hampsonii_NSH_16	1287055	Bacteria	noInfo	Spirochaetes	Spirochaetia	Brachyspirales	Brachyspiraceae	Brachyspira	WP_008728180.1	noNTD	WP_008728181.1	hypothetical protein	pT55	T46	NoTest	HHpred	3|3	No	A|T	-4	notest	noTest
GCF_000160455.2	Acetomicrobium_hydrogeniformans_ATCC_BAA_1850_OS1	592015	Bacteria	noInfo	Synergistetes	Synergistia	Synergistales	Synergistaceae	Acetomicrobium	WP_131725244.1	noNTD	WP_009200778.1	hypothetical protein	pT55	T46	mRNA interferase EndoA (98.64%), Endoribonuclease MazF6/DNA Complex (98.57%), Probable endoribonuclease MazF7 (98.25%), Endoribonuclease MazF/DNA Complex (98.25%), beta-glucosidase 1317 (98.23%), PEMK protein (98.22%), Endoribonuclease MazF4 (98.16%), PemK-like cell growth regulatory protein (97.89%), Endoribonuclease MazF3 (97.72%), Endoribonuclease MazF3, HYDROLASE (97.54%), CcdB (96.54%), CCDB…	HHpred	4|4	No	A|T	20	notest	noTest
GCF_000381985.1	Novispirillum_itersonii_subsp__itersonii_ATCC_12639	1279038	Bacteria	noInfo	Proteobacteria	Alphaproteobacteria	Rhodospirillales	Rhodospirillaceae	Novispirillum	WP_019646191.1	noNTD	WP_019646190.1	hypothetical protein	pT58	T47	NoTest	HHpred	4|5	No	A|T	13	notest	noTest
GCF_000219915.2	Advenella_kashmirensis_WT001	1036672	Bacteria	noInfo	Proteobacteria	Betaproteobacteria	Burkholderiales	Alcaligenaceae	Advenella	WP_014752286.1	noNTD	WP_014752285.1	hypothetical protein	pT58	T47	ADENYLATE CYCLASE (97.39%), Guanylate cyclase soluble subunit alpha-3 (97.31%), Adenylate/guanylate cyclase/hydrolase (97.29%), Cya1120 (97.27%), CyaB, adenylyl cyclase (97.24%), Guanylate cyclase soluble subunit alpha-3 (97.22%), hydrolase, alpha/beta hydrolase fold family (97.17%), GUANYLATE CYCLASE SOLUBLE SUBUNIT BETA-1 (97.17%), Transcriptional regulator (97.17%), Bacterio-rhodopsin/guanylyl…	HHpred	4|5	No	A|T	9	notest	noTest
GCF_000861045.1	Burkholderia_virus_phi52237	332032	Viruses	noInfo	noInfo	noInfo	Caudovirales	Myoviridae	Peduovirus	YP_863932.1	noNTD	YP_293707.1	hypothetical protein BPSphi5223_0001	pT58	T47	Adenylate and guanylate cyclase (97%)	HHpred	4|5	No	A|T	2	TA	NotPhage
GCF_000012145.1	Rickettsia_felis_URRWXCal2__URRWXCal2__California_2_	315456	Bacteria	noInfo	Proteobacteria	Alphaproteobacteria	Rickettsiales	Rickettsiaceae	Rickettsia	WP_011271122.1	noNTD	WP_011271121.1	Txe/YoeB family addiction module toxin	pT59	T48	ParE_toxin superfamily	CDD	3|5	No	A|T	-20	notest	noTest
GCF_000825685.1	Rickettsia_hoogstraalii_Croatica	467174	Bacteria	noInfo	Proteobacteria	Alphaproteobacteria	Rickettsiales	Rickettsiaceae	Rickettsia	WP_040255696.1	noNTD	WP_040255698.1	Txe/YoeB family addiction module toxin	pT59	T48	ParE_toxin superfamily	CDD	3|5	No	A|T	-4	notest	noTest
GCF_000016625.1	Rickettsia_massiliae_MTU5	416276	Bacteria	noInfo	Proteobacteria	Alphaproteobacteria	Rickettsiales	Rickettsiaceae	Rickettsia	WP_012152839.1	noNTD	WP_012152840.1	Txe/YoeB family addiction module toxin	pT59	T48	ParE_toxin superfamily	CDD	3|5	No	A|T	-4	notest	noTest
GCF_003585715.1	Bifidobacteriaceae_bacterium_NR016	2026093	Bacteria	noInfo	Actinobacteria	Actinobacteria	Bifidobacteriales	Bifidobacteriaceae	noInfo	WP_119504536.1	noNTD	WP_012914476.1	MULTISPECIES: ORF6N domain-containing protein	pT60	T49	ORF6N	CDD	3|5	No	T|A	94	notest	noTest
GCF_002871635.1	Peptoniphilus_lacrimalis_UMB0411	33031	Bacteria	noInfo	Firmicutes	Tissierellia	Tissierellales	Peptoniphilaceae	Peptoniphilus	WP_012914475.1	noNTD	WP_012914476.1	MULTISPECIES: ORF6N domain-containing protein	pT60	T49	ORF6N	CDD	3|5	No	T|A	94	notest	noTest
GCF_003426475.1	Bifidobacteriaceae_bacterium_NR020	2021359	Bacteria	noInfo	Actinobacteria	Actinobacteria	Bifidobacteriales	Bifidobacteriaceae	noInfo	WP_116994980.1	noNTD	WP_012914476.1	MULTISPECIES: ORF6N domain-containing protein	pT60	T49	ORF6N	CDD	3|5	No	T|A	94	notest	noTest
GCF_000829755.1	Parachlamydiaceae_bacterium_HS_T3	1314958	Bacteria	noInfo	Chlamydiae	Chlamydiia	Parachlamydiales	Parachlamydiaceae	noInfo	WP_042103486.1	HTH	WP_042103485.1	hypothetical protein	pT61	T50	NoTest	HHpred	3|5	No	T|A	-4	notest	noTest
GCF_900129305.1	Desulfacinum_infernum_DSM_9756	1121391	Bacteria	noInfo	Proteobacteria	Deltaproteobacteria	Syntrophobacterales	Syntrophobacteraceae	Desulfacinum	WP_073038026.1	HTH	WP_073038024.1	hypothetical protein	pT61	T50	NoTest	HHpred	2|5	No	T|A	-4	notest	noTest
GCF_000174435.1	Desulfonatronospira_thiodismutans_ASO3_1	555779	Bacteria	noInfo	Proteobacteria	Deltaproteobacteria	Desulfovibrionales	Desulfohalobiaceae	Desulfonatronospira	WP_008871286.1	HTH	WP_008871287.1	hypothetical protein	pT61	T50	HTH-type transcriptional regulator ygiT (99.83%), DNA helicase MCM8 (79.23%), Peroxin 14 protein-protein interaction inhibitor (77.25%), PEROXISOMAL MEMBRANE PROTEIN PEX14 (75.22%), Peroxisomal biogenesis factor 14 (73.35%), PEROXISOMAL MATRIX PROTEIN IMPORT RECEPTOR (69.7%), Ribonuclease Regnase-1 (63.4%), UPF0335 protein B7Z12_12435/DNA Complex (63.4%)	HHpred	2|5	No	T|A	2	notest	noTest
GCF_002238335.1	Campylobacter_avium_LMG_24591	522484	Bacteria	noInfo	Proteobacteria	Epsilonproteobacteria	Campylobacterales	Campylobacteraceae	Campylobacter	WP_094325000.1	noNTD	WP_094324999.1	hypothetical protein	pT62	T51	NoHit	HHpred	4|4	No	A|T	-14	notest	noTest
GCF_000507865.1	Helicobacter_canis_NCTC_12740	1357399	Bacteria	noInfo	Proteobacteria	Epsilonproteobacteria	Campylobacterales	Helicobacteraceae	Helicobacter	WP_023929153.1	noNTD	WP_023929154.1	hypothetical protein	pT62	T51	NoTest	HHpred	3|3	No	A|T	-4	notest	noTest
GCF_004345065.1	Campylobacter_helveticus_2013D_9613	28898	Bacteria	noInfo	Proteobacteria	Epsilonproteobacteria	Campylobacterales	Campylobacteraceae	Campylobacter	WP_131936331.1	noNTD	WP_131936333.1	hypothetical protein	pT62	T51	NoTest	HHpred	2|2	No	A|T	-11	notest	noTest	WP_131936329.1
GCF_000497835.1	gamma_proteobacterium_L18	1229486	Bacteria	noInfo	Proteobacteria	Gammaproteobacteria	noInfo	noInfo	noInfo	WP_038337395.1	noNTD	WP_027981846.1	hypothetical protein	pT63	T52	NoHit	HHpred	3|3	No	A|T	-4	notest	noTest
GCF_000280765.1	Pseudomonas_gingeri_NCPPB_3146___LMG_5327	707248	Bacteria	noInfo	Proteobacteria	Gammaproteobacteria	Pseudomonadales	Pseudomonadaceae	Pseudomonas	WP_017127003.1	noNTD	WP_017127004.1	hypothetical protein	pT63	T52	NoTest	HHpred	3|4	No	A|T	-1	notest	noTest
GCF_002905795.2	Pseudomonas_avellanae_R2leaf	46257	Bacteria	noInfo	Proteobacteria	Gammaproteobacteria	Pseudomonadales	Pseudomonadaceae	Pseudomonas	WP_099160194.1	noNTD	WP_005737161.1	MULTISPECIES: hypothetical protein	pT63	T52	NoTest	HHpred	4|5	No	A|T	-4	notest	noTest
GCF_002803985.1	Entomoplasma_luminosum_PIMN_1	214888	Bacteria	noInfo	Tenericutes	Mollicutes	Entomoplasmatales	Entomoplasmataceae	Entomoplasma	WP_025734657.1	noNTD	WP_025734656.1	hypothetical protein	pT64	T53	NoHit	HHpred	3|3	No	A|T	-8	notest	noTest
GCF_000518285.1	Entomoplasma_lucivorax_ATCC_49196	1399797	Bacteria	noInfo	Tenericutes	Mollicutes	Entomoplasmatales	Entomoplasmataceae	Entomoplasma	WP_028126990.1	noNTD	WP_028126991.1	hypothetical protein	pT64	T53	NoTest	HHpred	3|3	No	A|T	-8	notest	noTest
GCF_002803985.1	Entomoplasma_luminosum_PIMN_1	214888	Bacteria	noInfo	Tenericutes	Mollicutes	Entomoplasmatales	Entomoplasmataceae	Entomoplasma	WP_084040349.1	noNTD	WP_025734438.1	hypothetical protein	pT64	T53	NoTest	HHpred	3|3	No	A|T	-8	notest	noTest
GCF_000518245.1	Brachyspira_alvinipulli_ATCC_51933	1408430	Bacteria	noInfo	Spirochaetes	Spirochaetia	Brachyspirales	Brachyspiraceae	Brachyspira	WP_038375080.1	noNTD	WP_028329653.1	hypothetical protein	pT65	T54	NoTest	HHpred	3|3	No	A|T	-14	notest	noTest
GCF_002214805.1	Brachyspira_hampsonii_NSH_16	1287055	Bacteria	noInfo	Spirochaetes	Spirochaetia	Brachyspirales	Brachyspiraceae	Brachyspira	WP_069732278.1	noNTD	WP_008732128.1	hypothetical protein	pT65	T54	Protein Thf1 (62.6%), Flagellar biosynthesis protein FlaG (46.16%)	HHpred	3|3	No	A|T	-14	notest	noTest
GCF_002850235.1	Brachyspira_hyodysenteriae_BH718	159	Bacteria	noInfo	Spirochaetes	Spirochaetia	Brachyspirales	Brachyspiraceae	Brachyspira	WP_012672058.1	noNTD	WP_012672059.1	hypothetical protein	pT65	T54	NoTest	HHpred	3|3	No	A|T	-14	notest	noTest
GCF_900451005.1	Helicobacter_fennelliae_NCTC11613	215	Bacteria	noInfo	Proteobacteria	Epsilonproteobacteria	Campylobacterales	Helicobacteraceae	Helicobacter	WP_081714913.1	noNTD	WP_023948880.1	hypothetical protein	pT66	T55	Disrupted in schizophrenia 1 homolog, Cyclic (50.08%)	HHpred	3|3	No	A|T	-16	notest	noTest
GCF_002104335.1	Campylobacter_cuniculorum_DSM_23162___LMG_24588	1121267	Bacteria	noInfo	Proteobacteria	Epsilonproteobacteria	Campylobacterales	Campylobacteraceae	Campylobacter	WP_085296627.1	noNTD	WP_085296628.1	hypothetical protein	pT66	T55	NoTest	HHpred	3|3	No	A|T	-19	notest	noTest
GCF_002104335.1	Campylobacter_cuniculorum_DSM_23162___LMG_24588	1121267	Bacteria	noInfo	Proteobacteria	Epsilonproteobacteria	Campylobacterales	Campylobacteraceae	Campylobacter	WP_085296604.1	noNTD	WP_085296605.1	hypothetical protein	pT66	T55	NoTest	HHpred	3|3	No	A|T	-19	notest	noTest
GCF_002288865.1	Comamonadaceae_bacterium_NML91_0035	2029113	Bacteria	noInfo	Proteobacteria	Betaproteobacteria	Burkholderiales	Comamonadaceae	noInfo	WP_095542528.1	noNTD	WP_095542527.1	MULTISPECIES: hypothetical protein	pT67	T56	NoHit	HHpred	4|4	No	A|T	14	notest	noTest
GCF_002285255.1	Comamonadaceae_bacterium_NML97_0112	2029115	Bacteria	noInfo	Proteobacteria	Betaproteobacteria	Burkholderiales	Comamonadaceae	noInfo	WP_095542528.1	noNTD	WP_095542527.1	MULTISPECIES: hypothetical protein	pT67	T56	NoHit	HHpred	4|4	No	A|T	14	notest	noTest
GCF_002288875.1	Comamonadaceae_bacterium_NML91_0036	2029114	Bacteria	noInfo	Proteobacteria	Betaproteobacteria	Burkholderiales	Comamonadaceae	noInfo	WP_095542528.1	noNTD	WP_095542527.1	MULTISPECIES: hypothetical protein	pT67	T56	NoHit	HHpred	4|4	No	A|T	14	notest	noTest
GCF_900107235.1	Citreimonas_salinaria_DSM_26880	321339	Bacteria	noInfo	Proteobacteria	Alphaproteobacteria	Rhodobacterales	Rhodobacteraceae	Citreimonas	WP_089881225.1	noNTD	WP_089881221.1	hypothetical protein	pT68	T57	mRNA interferase EndoA (98.97%), Endoribonuclease MazF6/DNA Complex (98.93%), Endoribonuclease MazF4 (98.7%), Probable endoribonuclease MazF7 (98.69%), beta-glucosidase 1317 (98.67%), PEMK protein (98.58%), PemK-like cell growth regulatory protein (98.5%), Endoribonuclease MazF3 (97.92%), CcdB; ALPHA+BETA, SH3 domain, Toxin (97.08%), CCDB, TOPOISOMERASE POISON (96.44%), Transcriptional regulator …	HHpred	3|3	No	A|T	-8	notest	noTest
GCF_003314995.1	Pseudochrobactrum_asaccharolyticum_DSM_25619	354351	Bacteria	noInfo	Proteobacteria	Alphaproteobacteria	Rhizobiales	Brucellaceae	Pseudochrobactrum	WP_113946358.1	noNTD	WP_113946357.1	hypothetical protein	pT68	T57	NoTest	HHpred	3|3	No	A|T	3	notest	noTest
GCF_000016285.1	Agrobacterium_vitis_S4	311402	Bacteria	noInfo	Proteobacteria	Alphaproteobacteria	Rhizobiales	Rhizobiaceae	Agrobacterium	WP_015917611.1	noNTD	WP_041696925.1	hypothetical protein	pT68	T57	NoTest	HHpred	3|3	No	A|T	0	notest	noTest
GCF_001752395.1	Rheinheimera_salexigens_KH87	1628148	Bacteria	noInfo	Proteobacteria	Gammaproteobacteria	Chromatiales	Chromatiaceae	Rheinheimera	WP_070049875.1	noNTD	WP_070049874.1	hypothetical protein	pT69	T58	NoTest	HHpred	3|3	No	A|T	0	notest	noTest
GCF_900114205.1	Methylophaga_sulfidovorans_DSM_11578	45496	Bacteria	noInfo	Proteobacteria	Gammaproteobacteria	Thiotrichales	Piscirickettsiaceae	Methylophaga	WP_091711896.1	noNTD	WP_091711897.1	hypothetical protein	pT69	T58	NoTest	HHpred	3|3	No	A|T	-19	notest	noTest
GCF_003987045.1	Idiomarina_marina_PIM1	502366	Bacteria	noInfo	Proteobacteria	Gammaproteobacteria	Alteromonadales	Idiomarinaceae	Idiomarina	WP_126760431.1	noNTD	WP_126760430.1	hypothetical protein	pT69	T58	Uncharacterized protein Rv2865 (93.99%), mRNA interferase RelE (91.93%), Addiction module antitoxin RelB (91.67%), RelJ (Antitoxin Rv3357), RelK (Toxin) (90.59%), Toxin-like protein, RelE (89.72%), Toxin yoeB (83.56%), Antitoxin RelB3, Toxin RelE3 (82.21%), YoeB/ParE; TOXIN (80.21%), mRNA interferase YafQ (73.47%), Host inhibition of growth A (73.32%), Toxin HigB-2 (73.25%), Cytotoxic translation…	HHpred	3|3	No	A|T	-17	notest	noTest
GCF_000710605.1	Haloterrigena_jeotgali_A29	1455609	Archaea	noInfo	Euryarchaeota	Halobacteria	Natrialbales	Natrialbaceae	Haloterrigena	WP_084158212.1	noNTD	WP_049964231.1	type II toxin-antitoxin system RelE/ParE family toxin	pT70	T59	ParE_toxin	CDD	3|5	No	A|T	-1	notest	noTest
GCF_003992425.1	Haloarcula_salaria_ZP1_2	575195	Archaea	noInfo	Euryarchaeota	Halobacteria	Halobacteriales	Haloarculaceae	Haloarcula	WP_127015184.1	noNTD	WP_127015183.1	MULTISPECIES: hypothetical protein	pT70	T59	NoTest	HHpred	3|3	No	A|T	3	notest	noTest	WP_127015185.1
GCF_001305655.1	Halanaeroarchaeum_sulfurireducens_M27_SA2	1604004	Archaea	noInfo	Euryarchaeota	Halobacteria	Halobacteriales	Halobacteriaceae	Halanaeroarchaeum	WP_050049445.1	noNTD	WP_050049444.1	hypothetical protein	pT70	T59	NoTest	HHpred	3|3	No	A|T	3	notest	noTest
GCF_001598355.1	Sphingomonas_asaccharolytica_NBRC_15499	1219040	Bacteria	noInfo	Proteobacteria	Alphaproteobacteria	Sphingomonadales	Sphingomonadaceae	Sphingomonas	WP_066807989.1	noNTD	WP_066807990.1	hypothetical protein	pT71	T60	Toxin HigB-2 (96.64%), Cytotoxic translational repressor of toxin-antitoxin (96.35%), Uncharacterized protein Rv2865 (96.17%), metal-bound toxin (95.9%), hypothetical protein PHS013 (95.79%), PaaA2, Plasmid stabilization protein ParE (95.35%), YoeB/ParE (93.29%), PaaA2, ParE; toxin-antitoxin, toxin (92.77%), Addiction module antitoxin RelB, Antitoxin (92.4%);, HigB, HigA (91.83%);, Antitoxin RelB…	HHpred	3|3	No	A|T	-32	notest	noTest
GCF_000230995.2	Mesorhizobium_australicum_WSM2073	754035	Bacteria	noInfo	Proteobacteria	Alphaproteobacteria	Rhizobiales	Phyllobacteriaceae	Mesorhizobium	WP_015314181.1	noNTD	WP_041163240.1	hypothetical protein	pT71	T60	NoTest	HHpred	3|3	No	A|T	0	notest	noTest
GCF_002529485.1	Mesorhizobium_sanjuanii_BSA136	2037900	Bacteria	noInfo	Proteobacteria	Alphaproteobacteria	Rhizobiales	Phyllobacteriaceae	Mesorhizobium	WP_133117293.1	noNTD	WP_133117292.1	hypothetical protein	pT71	T60	NoTest	HHpred	3|3	No	A|T	-32	notest	noTest
GCF_000397185.1	Strawberry_lethal_yellows_phytoplasma__CPA__str__NZSb11	980422	Bacteria	noInfo	Tenericutes	Mollicutes	Acholeplasmatales	Acholeplasmataceae	Candidatus Phytoplasma	WP_015638295.1	noNTD	WP_015638293.1	N-6 DNA methylase	pT16	T61	N6_Mtase superfamily	CDD	2|5	No	T|A	83	notest	noTest
GCF_900101885.1	Dyadobacter_soli_DSM_25329	659014	Bacteria	noInfo	Bacteroidetes	Cytophagia	Cytophagales	Cytophagaceae	Dyadobacter	WP_090155000.1	noNTD	WP_090155135.1	DNA helicase RecQ	pT16	T61	HTH_40_recQ superfamily	CDD	2|5	No	T|A	60	notest	noTest
GCF_900683755.1	Ruthenibacterium_lactatiformans	1550024	Bacteria	noInfo	Firmicutes	Clostridia	Clostridiales	Ruminococcaceae	Ruthenibacterium	WP_082431985.1	PAD1	WP_055081037.1	ATP-binding protein	pT51	T62	DUF4143_COG1373	CDD	2|5	No	T|A	0	notest	noTest
GCF_001403575.1	Ruminococcaceae_bacterium_cv2	1627893	Bacteria	noInfo	Firmicutes	Clostridia	Clostridiales	Ruminococcaceae	noInfo	WP_082431985.1	PAD1	WP_055081037.1	ATP-binding protein	pT51	T62	DUF4143_COG1373	CDD	2|5	No	T|A	0	notest	noTest
GCF_003385925.1	Rhodopseudomonas_pentothenatexigens_JA575	999699	Bacteria	noInfo	Proteobacteria	Alphaproteobacteria	Rhizobiales	Bradyrhizobiaceae	Rhodopseudomonas	WP_114356163.1	noNTD	WP_114356162.1	CTP synthase	pT72	T63	pyrG	CDD	2|5	No	T|A	77	notest	noTest
GCF_003387125.1	Rhodopseudomonas_thermotolerans_JA576_NBRC_108863_KCTC_15144	999700	Bacteria	noInfo	Proteobacteria	Alphaproteobacteria	Rhizobiales	Bradyrhizobiaceae	Rhodopseudomonas	WP_114356163.1	noNTD	WP_114356162.1	CTP synthase	pT72	T63	pyrG	CDD	2|5	No	T|A	77	notest	noTest
GCF_002217985.1	Lactobacillus_pentosiphilus_IWT25	1714682	Bacteria	noInfo	Firmicutes	Bacilli	Lactobacillales	Lactobacillaceae	Lactobacillus	WP_089122023.1	HTH	WP_089122014.1	DUF2513 domain-containing protein	pT77	T64	DUF2513	CDD	2|5	No	A|T	61	notest	noTest
GCF_002217925.1	Lactobacillus_mixtipabuli_IWT30	1435342	Bacteria	noInfo	Firmicutes	Bacilli	Lactobacillales	Lactobacillaceae	Lactobacillus	WP_089109916.1	HTH	WP_089109853.1	DUF2513 domain-containing protein	pT77	T64	DUF2513	CDD	2|5	No	A|T	62	notest	noTest
GCF_001657625.1	Bacteroidales_bacterium_Barb6	1633201	Bacteria	noInfo	Bacteroidetes	Bacteroidia	Bacteroidales	noInfo	noInfo	WP_066188304.1	noNTD	WP_066188303.1	UDP-N-acetylglucosamine 1-carboxyvinyltransferase	pT82	T65	PRK09369	CDD	2|5	No	T|A	26	notest	noTest
GCF_001657585.1	Bacteroidales_bacterium_Barb6XT	1633202	Bacteria	noInfo	Bacteroidetes	Bacteroidia	Bacteroidales	noInfo	noInfo	WP_082915567.1	noNTD	WP_066179537.1	UDP-N-acetylglucosamine 1-carboxyvinyltransferase	pT82	T65	PRK09369	CDD	2|5	No	T|A	25	notest	noTest
GCF_003014735.1	Saccharothrix_carnea_CGMCC_4_7097	1280637	Bacteria	noInfo	Actinobacteria	Actinobacteria	Pseudonocardiales	Pseudonocardiaceae	Saccharothrix	WP_106616685.1	noNTD	WP_106616686.1	SMI1/KNR4 family protein	pT84	T66	SMI1_KNR4	CDD	4|5	No	T|A	95	notest	noTest
GCF_003634935.1	Saccharothrix_australiensis_DSM_43800	2072	Bacteria	noInfo	Actinobacteria	Actinobacteria	Pseudonocardiales	Pseudonocardiaceae	Saccharothrix	WP_121009408.1	noNTD	WP_121009411.1	SMI1/KNR4 family protein	pT84	T66	SMI1_KNR4	CDD	4|5	No	T|A	67	notest	noTest
GCF_900660565.1	Mycoplasma_hyopneumoniae_NCTC10127	2099	Bacteria	noInfo	Tenericutes	Mollicutes	Mycoplasmatales	Mycoplasmataceae	Mycoplasma	WP_011205846.1	noNTD	WP_011205847.1	signal recognition particle-docking protein FtsY	pT85	T67	PRK10416	CDD	4|5	No	A|T	89	notest	noTest
GCF_000815065.1	Mycoplasma_flocculare_ATCC_27399_Ms42	743971	Bacteria	noInfo	Tenericutes	Mollicutes	Mycoplasmatales	Mycoplasmataceae	Mycoplasma	WP_002557472.1	noNTD	WP_002557471.1	MULTISPECIES: signal recognition particle-docking protein FtsY	pT85	T67	PRK10416	CDD	4|5	No	A|T	84	notest	noTest
GCF_000092845.1	Brachyspira_murdochii_DSM_12563	526224	Bacteria	noInfo	Spirochaetes	Spirochaetia	Brachyspirales	Brachyspiraceae	Brachyspira	WP_013114391.1	noNTD	WP_041750006.1	flagellar motor switch protein FliN	pT88	T68	PRK08119 superfamily	CDD	2|5	No	T|A	13	notest	noTest
GCF_000384655.1	Brachyspira_innocens_ATCC_29796_B256	1267004	Bacteria	noInfo	Spirochaetes	Spirochaetia	Brachyspirales	Brachyspiraceae	Brachyspira	WP_020004934.1	noNTD	WP_020004933.1	flagellar motor switch protein FliN	pT88	T68	PRK08119 superfamily	CDD	2|5	No	T|A	61	notest	noTest
GCF_001886855.1	Spiroplasma_citri_R8_A2	2133	Bacteria	noInfo	Tenericutes	Mollicutes	Entomoplasmatales	Spiroplasmataceae	Spiroplasma	WP_071937562.1	noNTD	WP_053391404.1	MULTISPECIES: hypothetical protein	pT89	T69	mRNA interferase EndoA (75.24%), Endoribonuclease MazF/DNA Complex (59.18%)	HHpred	2|4	No	A|T	-11	notest	noTest
GCF_001274875.1	Spiroplasma_kunkelii_CR2_3x	273035	Bacteria	noInfo	Tenericutes	Mollicutes	Entomoplasmatales	Spiroplasmataceae	Spiroplasma	WP_053391405.1	noNTD	WP_053391404.1	MULTISPECIES: hypothetical protein	pT89	T69	mRNA interferase EndoA (75.24%), Endoribonuclease MazF/DNA Complex (59.18%)	HHpred	2|4	No	A|T	-11	notest	noTest
GCF_001182045.1	Dakarella_massiliensis_ND3	1506471	Bacteria	noInfo	Proteobacteria	Betaproteobacteria	Burkholderiales	Sutterellaceae	Dakarella	WP_053101820.1	noNTD	WP_022444357.1	hypothetical protein	pT90	T70	HNHc superfamily	CDD	3|5	No	A|T	75	notest	noTest
GCF_003402575.1	Mesosutterella_multiformis_4NBBH2	2259133	Bacteria	noInfo	Proteobacteria	Betaproteobacteria	Burkholderiales	Sutterellaceae	Mesosutterella	WP_118076410.1	noNTD	WP_116270642.1	hypothetical protein	pT90	T70	HNHc superfamily	CDD	3|5	No	A|T	75	notest	noTest
GCF_003862495.1	Halomarina_oriensis_SPP_AMP_1	671145	Archaea	noInfo	Euryarchaeota	Halobacteria	Halobacteriales	Halobacteriaceae	Halomarina	WP_124956120.1	noNTD	WP_124956118.1	hypothetical protein	pT91	T71	hypothetical protein VC1899; alpha-beta (95.45%), Uncharacterized protein/DNA Complex (68.26%), Endonuclease EndoMS/DNA Complex (60.98%), UPF0286 PROTEIN PYRAB01260 (54.18%), UPF0102 protein RPA0323 (53.49%)	HHpred	3|3	No	A|T	-26	notest	noTest
GCF_000337175.1	Natrinema_gari_JCM_14663	1230459	Archaea	noInfo	Euryarchaeota	Halobacteria	Natrialbales	Natrialbaceae	Natrinema	WP_008456906.1	noNTD	WP_049910555.1	hypothetical protein	pT91	T71	NoTest	HHpred	3|3	No	A|T	-29	notest	noTest
GCF_002811905.1	Leptospira_meyeri_ES1_C_A1	29508	Bacteria	noInfo	Spirochaetes	Spirochaetia	Leptospirales	Leptospiraceae	Leptospira	WP_100736097.1	Other	WP_100736098.1	hypothetical protein	pT92	T72	TS_Pyrimidine_HMase superfamily	CDD	2|5	No	T|A	3	notest	noTest
GCF_004342585.1	Paucimonas_lemoignei_DSM_7445	29443	Bacteria	noInfo	Proteobacteria	Betaproteobacteria	Burkholderiales	Burkholderiaceae	Paucimonas	WP_132257447.1	Other	WP_132257445.1	hypothetical protein	pT92	T72	TS_Pyrimidine_HMase superfamily	CDD	2|5	No	T|A	7	notest	noTest
GCF_000400935.1	Spiroplasma_chrysopicola_DF_1	1276227	Bacteria	noInfo	Tenericutes	Mollicutes	Entomoplasmatales	Spiroplasmataceae	Spiroplasma	WP_016339307.1	noNTD	WP_016339306.1	hypothetical protein	pT94	T73	PemK-like cell growth regulatory protein (67.67%), PEMK protein (61.65%), E-value: 10,	HHpred	2|2	No	A|T	-11	notest	noTest
GCF_000400955.1	Spiroplasma_syrphidicola_EA_1	1276229	Bacteria	noInfo	Tenericutes	Mollicutes	Entomoplasmatales	Spiroplasmataceae	Spiroplasma	WP_016340707.1	noNTD	WP_016340708.1	hypothetical protein	pT94	T73	NoTest	HHpred	2|2	No	A|T	-11	notest	noTest
GCF_900451005.1	Helicobacter_fennelliae_NCTC11613	215	Bacteria	noInfo	Proteobacteria	Epsilonproteobacteria	Campylobacterales	Helicobacteraceae	Helicobacter	WP_023949715.1	noNTD	WP_023949713.1	hypothetical protein	pT95	T74	NoHit	HHpred	2|2	No	A|T	-8	notest	noTest
GCF_900197825.1	Helicobacter_muridarum	216	Bacteria	noInfo	Proteobacteria	Epsilonproteobacteria	Campylobacterales	Helicobacteraceae	Helicobacter	WP_034556792.1	noNTD	WP_034556794.1	hypothetical protein	pT95	T74	NoTest	HHpred	2|2	No	A|T	-8	notest	noTest
GCF_001274875.1	Spiroplasma_kunkelii_CR2_3x	273035	Bacteria	noInfo	Tenericutes	Mollicutes	Entomoplasmatales	Spiroplasmataceae	Spiroplasma	WP_053390582.1	noNTD	WP_053390583.1	hypothetical protein	pT96	T75	NoHit	HHpred	2|2	No	A|T	2	notest	noTest
GCF_002804105.1	Entomoplasma_melaleucae_M1	81459	Bacteria	noInfo	Tenericutes	Mollicutes	Entomoplasmatales	Entomoplasmataceae	Entomoplasma	WP_028124615.1	noNTD	WP_028124616.1	hypothetical protein	pT96	T75	NoTest	HHpred	2|2	No	A|T	1	notest	noTest
GCF_001277135.1	Candidatus_Phytoplasma_pruni_CX	479893	Bacteria	noInfo	Tenericutes	Mollicutes	Acholeplasmatales	Acholeplasmataceae	Candidatus Phytoplasma	WP_053521600.1	noNTD	WP_053521598.1	hypothetical protein	pT97	T76	Addiction module antitoxin RelB (83.45%), Uncharacterized protein, toxin (81.7%), Endoribonuclease HigB (73.62%), metal-bound toxin (72.68%), Host inhibition of growth A (70.28%), Antidote protein, Killer protein, bacterial toxins (67.65%), RelJ (Antitoxin Rv3357), RelK (Toxin) (62.61%)	HHpred	5|5	No	A|T	50	notest	noTest
GCF_003698095.1	Candidatus_Phytoplasma_solani_SA_1	69896	Bacteria	noInfo	Tenericutes	Mollicutes	Acholeplasmatales	Acholeplasmataceae	Candidatus Phytoplasma	WP_122225589.1	noNTD	WP_023161225.1	hypothetical protein	pT97	T76	NoTest	HHpred	2|2	No	A|T	4	notest	noTest
GCF_000143765.1	Sphingobacterium_spiritivorum_ATCC_33861	525373	Bacteria	noInfo	Bacteroidetes	Sphingobacteriia	Sphingobacteriales	Sphingobacteriaceae	Sphingobacterium	WP_002992953.1	noNTD	WP_002992951.1	hypothetical protein	pT99	T77	NoHit	HHpred	2|2	No	A|T	8	notest	noTest
GCF_900129575.1	Flavobacterium_segetis_DSM_19741	271157	Bacteria	noInfo	Bacteroidetes	Flavobacteriia	Flavobacteriales	Flavobacteriaceae	Flavobacterium	WP_072992157.1	noNTD	WP_072992154.1	hypothetical protein	pT99	T77	NoTest	HHpred	2|2	No	A|T	3	notest	noTest
GCF_001990485.1	Thermosipho_affectus_ik275mar	660294	Bacteria	noInfo	Thermotogae	Thermotogae	Thermotogales	Fervidobacteriaceae	Thermosipho	WP_084758752.1	HTH	WP_077198127.1	hypothetical protein	pT100	T78	HTH-type transcriptional regulator ygiT (90.31%), Hypothetical protein (46.8%)	HHpred	2|2	No	T|A	-65	notest	noTest
GCF_000023325.1	Kosmotoga_olearia_TBF_19_5_1	521045	Bacteria	noInfo	Thermotogae	Thermotogae	Kosmotogales	Kosmotogaceae	Kosmotoga	WP_083763205.1	HTH	WP_041288689.1	hypothetical protein	pT100	T78	NoTest	HHpred	2|2	No	T|A	-4	notest	noTest
GCF_001402935.1	Acidiplasma_cupricumulans_BH2	312540	Archaea	noInfo	Euryarchaeota	Thermoplasmata	Thermoplasmatales	Ferroplasmaceae	Acidiplasma	WP_082180412.1	noNTD	WP_084779435.1	type II toxin-antitoxin system RelE/ParE family toxin	pT102	T79	ParE_toxin superfamily	CDD	2|4	No	A|T	5	notest	noTest
GCF_001402945.1	Acidiplasma_aeolicum_VT	507754	Archaea	noInfo	Euryarchaeota	Thermoplasmata	Thermoplasmatales	Ferroplasmaceae	Acidiplasma	WP_082180412.1	noNTD	WP_082180434.1	MULTISPECIES: type II toxin-antitoxin system RelE/ParE family toxin	pT102	T79	ParE_toxin superfamily	CDD	2|4	No	A|T	5	notest	noTest
GCF_002104335.1	Campylobacter_cuniculorum_DSM_23162___LMG_24588	1121267	Bacteria	noInfo	Proteobacteria	Epsilonproteobacteria	Campylobacterales	Campylobacteraceae	Campylobacter	WP_051521721.1	noNTD	WP_085296677.1	hypothetical protein	pT103	T80	NoHit	HHpred	2|3	No	A|T	-7	notest	noTest
GCF_000765825.1	Helicobacter_magdeburgensis_MIT_96_1001	471858	Bacteria	noInfo	Proteobacteria	Epsilonproteobacteria	Campylobacterales	Helicobacteraceae	Helicobacter	WP_084584257.1	noNTD	WP_034587105.1	hypothetical protein	pT103	T80	NoTest	HHpred	2|2	No	A|T	-7	notest	noTest
GCF_001941565.1	Corynebacterium_phocae_M408_89_1	161895	Bacteria	noInfo	Actinobacteria	Actinobacteria	Corynebacteriales	Corynebacteriaceae	Corynebacterium	WP_075733315.1	noNTD	WP_075733313.1	hypothetical protein	pT104	T81	Response regulator (99.11%), Phosphoenolpyruvate-protein phosphotransferase (98.94%), Conserved domain protein (98.92%), diguanylate cyclase (98.89%), 3',5'-cyclic nucleotide phosphodiesterase 2A (98.87%), Transcriptional regulator NtrC2 (98.76%), Sensor protein (98.74%), IgG1-kappa 2E8 light chain (98.74%), Metal dependent phosphohydrolase (98.73%), Phosphoenolpyruvate-protein phosphotransferase…	HHpred	2|2	No	T|A	1	notest	noTest
GCF_002154655.1	Corynebacterium_kefirresidentii_SB	1979527	Bacteria	noInfo	Actinobacteria	Actinobacteria	Corynebacteriales	Corynebacteriaceae	Corynebacterium	WP_086588982.1	noNTD	WP_086588983.1	hypothetical protein	pT104	T81	NoTest	HHpred	2|2	No	T|A	-47	notest	noTest
GCF_002895605.1	Petrotoga_miotherma_DSM_10691	1434326	Bacteria	noInfo	Thermotogae	Thermotogae	Petrotogales	Petrotogaceae	Petrotoga	WP_103078684.1	HTH	WP_103078685.1	hypothetical protein	pT105	T82	NoHit	HHpred	2|2	No	T|A	49	notest	noTest
GCF_002924615.1	Petrotoga_halophila_DSM_16923	1122953	Bacteria	noInfo	Thermotogae	Thermotogae	Petrotogales	Petrotogaceae	Petrotoga	WP_103898716.1	HTH	WP_103078685.1	hypothetical protein	pT105	T82	NoHit	HHpred	2|2	No	T|A	49	notest	noTest
GCF_000698005.1	Clavibacter_cf__michiganensis_LMG_26808	1291006	Bacteria	noInfo	Actinobacteria	Actinobacteria	Micrococcales	Microbacteriaceae	Clavibacter	WP_043588304.1	noNTD	WP_043588302.1	GAF domain-containing protein	pT106	T83	FhlA superfamily	CDD	2|2	No	T|A	-4	notest	noTest
GCF_003209395.1	Corynebacterium_provencense_17KM38	1737425	Bacteria	noInfo	Actinobacteria	Actinobacteria	Corynebacteriales	Corynebacteriaceae	Corynebacterium	WP_110482259.1	noNTD	WP_110482260.1	GAF domain-containing protein	pT106	T83	GAF_2	CDD	2|2	No	T|A	-32	notest	noTest
GCF_003325455.1	Acidipropionibacterium_virtanenii_JS278	2057246	Bacteria	noInfo	Actinobacteria	Actinobacteria	Propionibacteriales	Propionibacteriaceae	Acidipropionibacterium	WP_114043537.1	noNTD	WP_114043536.1	hypothetical protein	pT107	T84	NoTest	HHpred	2|2	No	T|A	5	notest	noTest	WP_114043538.1
GCF_003956085.1	Acidipropionibacterium_acidipropionici_WGS7	1748	Bacteria	noInfo	Actinobacteria	Actinobacteria	Propionibacteriales	Propionibacteriaceae	Acidipropionibacterium	WP_062819717.1	noNTD	WP_028700411.1	hypothetical protein	pT107	T84	Putative 2-dehydropantoate 2-reductase (97.68%), NAD-dependent glycerol-3-phosphate dehydrogenase (97.16%), Uncharacterized Protein from 6-Phosphogluconate Dehydrogenase-Like (97.12%), Ketopantoate Reductase (96.95%), Ketol-acid reductoisomerase (96.73%), 6-phosphogluconate dehydrogenase (96.72%), Crystal structure of 2-dehydropantoate 2-reductase (96.7%), 6-phosphogluconate dehydrogenase, NAD-bi…	HHpred	2|2	No	T|A	-4	notest	noTest	WP_062819716.1
GCF_001594015.1	Moorella_mulderi_DSM_14980	1122241	Bacteria	noInfo	Firmicutes	Clostridia	Thermoanaerobacterales	Thermoanaerobacteraceae	Moorella	WP_062283268.1	Other	WP_084785522.1	radical SAM protein	pT109	T85	SkfB	CDD	2|5	No	T|A	-10	notest	noTest
GCF_900476375.1	Lucifera_butyrica	1351585	Bacteria	noInfo	Firmicutes	Negativicutes	Veillonellales	Veillonellaceae	Lucifera	WP_122628046.1	Other	WP_122628047.1	radical SAM protein	pT109	T85	SkfB	CDD	2|5	No	T|A	-4	notest	noTest
GCF_002811975.1	Leptospira_macculloughii_ATI2_C_A1	2023202	Bacteria	noInfo	Spirochaetes	Spirochaetia	Leptospirales	Leptospiraceae	Leptospira	WP_100720720.1	noNTD	WP_100720727.1	MULTISPECIES: hypothetical protein	pT110	T86	Nucleotidyl_cyc_III superfamily	CDD	2|4	No	T|A	-14	notest	noTest
GCF_002812205.1	Leptospira_neocaledonica_ES4_C_A1	2023192	Bacteria	noInfo	Spirochaetes	Spirochaetia	Leptospirales	Leptospiraceae	Leptospira	WP_100767137.1	noNTD	WP_125226288.1	hypothetical protein	pT110	T86	Nucleotidyl_cyc_III superfamily	CDD	2|5	No	T|A	-20	notest	noTest
GCF_001708935.1	Methyloligella_halotolerans_VKM_B_2706	1177755	Bacteria	noInfo	Proteobacteria	Alphaproteobacteria	Rhizobiales	noInfo	Methyloligella	WP_069094599.1	Other	WP_069094600.1	hypothetical protein	pT111	T87	metal-bound toxin (96.62%), Uncharacterized protein Rv2865 (96.48%), hypothetical protein PHS013 (96.34%), Toxin HigB-2 (96.28%), Uncharacterized protein, toxin (94.65%), Antitoxin RelB3, Toxin RelE3 (92.62%), Addiction module antidote protein, CopG/Arc/MetJ (92.27%), mRNA interferase YafQ (91.59%), Toxin-like protein (91.36%), mRNA interferase RelE (91.33%), PaaA2, Plasmid stabilization protein …	HHpred	2|2	No	A|T	4	notest	noTest
GCF_004137685.1	bacterium_RmlP026	2316528	Bacteria	noInfo	noInfo	noInfo	noInfo	noInfo	noInfo	WP_129223266.1	noNTD	WP_129223264.1	hypothetical protein	pT111	T87	NoTest	HHpred	2|2	No	A|T	43	notest	noTest
GCF_004363305.1	Marinomonas_communis_DSM_5604	28254	Bacteria	noInfo	Proteobacteria	Gammaproteobacteria	Oceanospirillales	Oceanospirillaceae	Marinomonas	WP_133565332.1	noNTD	WP_133565330.1	hypothetical protein	pT112	T88	NoTest	HHpred	2|2	No	A|T	-1	notest	noTest
GCF_900156635.1	Neptunomonas_antarctica_DSM_22306	619304	Bacteria	noInfo	Proteobacteria	Gammaproteobacteria	Oceanospirillales	Oceanospirillaceae	Neptunomonas	WP_054342809.1	noNTD	WP_054342810.1	hypothetical protein	pT112	T88	NoHit	HHpred	2|2	No	A|T	2	notest	noTest

## Sheet: Not TA Like (1004)
Assembly	SpeciesName	TaxID	Superkingdom	Kingdom	Phylum	Class	Order	Family	Genus	PanA	PanA_Domain	Predicted_PanT	Description	pPanT_reCluster	Predicted_PanT_Domain	Prediction_tool	FalsePositivesScore	FalsePositive	Order	Gap	LabReport	TA_Predict_Report	accessoryProtein	accessoryDescription	accessoryProtein_Cluster	accessoryProtein_reCluster	accessoryProtein_Domain	accessoryPrediction_tool	accessoryFalsePositivesScore	accessoryFalsePositive	accessoryOrder	accessoryGap	accessoryLabReport	accessoryProtein_TA_Predict_Report
GCF_000725485.1	Nonomuraea_candida_NRRL_B_24552	359159	Bacteria	noInfo	Actinobacteria	Actinobacteria	Streptosporangiales	Streptosporangiaceae	Nonomuraea	WP_043629391.1	noNTD	no_PanT	no_PanT	no_PanT	no_PanT	NoTest	no_PanT	no_PanT	no_PanT	no_PanT	no_PanT	No Cluster found or Gap >100 or Strand Difference
GCF_001570525.1	Herbidospora_sakaeratensis_NBRC_102641	564415	Bacteria	noInfo	Actinobacteria	Actinobacteria	Streptosporangiales	Streptosporangiaceae	Herbidospora	WP_062340019.1	noNTD	no_PanT	no_PanT	no_PanT	no_PanT	NoTest	no_PanT	no_PanT	no_PanT	no_PanT	no_PanT	Long Conserved Operon
GCF_001570605.1	Herbidospora_cretacea_NBRC_15474	28444	Bacteria	noInfo	Actinobacteria	Actinobacteria	Streptosporangiales	Streptosporangiaceae	Herbidospora	WP_082801537.1	noNTD	no_PanT	no_PanT	no_PanT	no_PanT	NoTest	no_PanT	no_PanT	no_PanT	no_PanT	no_PanT	Long Conserved Operon
GCF_900109355.1	Nonomuraea_pusilla_DSM_43357	46177	Bacteria	noInfo	Actinobacteria	Actinobacteria	Streptosporangiales	Streptosporangiaceae	Nonomuraea	WP_091106169.1	noNTD	no_PanT	no_PanT	no_PanT	no_PanT	NoTest	no_PanT	no_PanT	no_PanT	no_PanT	no_PanT	Contig Error: Query is in the end of Contig
GCF_000341005.1	Nocardiopsis_alkaliphila_YIM_80379	1246461	Bacteria	noInfo	Actinobacteria	Actinobacteria	Streptosporangiales	Nocardiopsaceae	Nocardiopsis	WP_017605509.1	noNTD	no_PanT	no_PanT	no_PanT	no_PanT	NoTest	no_PanT	no_PanT	no_PanT	no_PanT	no_PanT	No Cluster found or Gap >100 or Strand Difference
GCF_003114835.1	Leptospira_kobayashii_E30	1917830	Bacteria	noInfo	Spirochaetes	Spirochaetia	Leptospirales	Leptospiraceae	Leptospira	WP_109020916.1	noNTD	no_PanT	no_PanT	no_PanT	no_PanT	NoTest	no_PanT	no_PanT	no_PanT	no_PanT	no_PanT	No Cluster found or Gap >100 or Strand Difference
GCF_900115975.1	Desulfallas_geothermicus_DSM_3669	1121426	Bacteria	noInfo	Firmicutes	Clostridia	Clostridiales	Peptococcaceae	Desulfallas	WP_092487996.1	noNTD	no_PanT	no_PanT	no_PanT	no_PanT	NoTest	no_PanT	no_PanT	no_PanT	no_PanT	no_PanT	Contig Error: Query is in the start of contig
GCF_001552675.1	Alicyclobacillus_sendaiensis_NBRC_100866	1220572	Bacteria	noInfo	Firmicutes	Bacilli	Bacillales	Alicyclobacillaceae	Alicyclobacillus	WP_062310539.1	noNTD	no_PanT	no_PanT	no_PanT	no_PanT	NoTest	no_PanT	no_PanT	no_PanT	no_PanT	no_PanT	No Cluster found or Gap >100 or Strand Difference; Contig Error: Contig starts/ends with predicted TA
GCF_000519125.1	Desulfocurvus_vexinensis_DSM_17965	1121406	Bacteria	noInfo	Proteobacteria	Deltaproteobacteria	Desulfovibrionales	Desulfovibrionaceae	Desulfocurvus	WP_084458115.1	noNTD	no_PanT	no_PanT	no_PanT	no_PanT	NoTest	no_PanT	no_PanT	no_PanT	no_PanT	no_PanT	No Cluster found or Gap >100 or Strand Difference
GCF_001577525.1	Candidatus_Desulfofervidus_auxilii_HS1	1621989	Bacteria	noInfo	Proteobacteria	Deltaproteobacteria	noInfo	Candidatus Desulfofervidaceae	Candidatus Desulfofervidus	WP_066061424.1	noNTD	no_PanT	no_PanT	no_PanT	no_PanT	NoTest	no_PanT	no_PanT	no_PanT	no_PanT	no_PanT	No Cluster found or Gap >100 or Strand Difference
GCF_003970425.1	Vibrio_penaeicida_CAIM_285	104609	Bacteria	noInfo	Proteobacteria	Gammaproteobacteria	Vibrionales	Vibrionaceae	Vibrio	WP_126607982.1	noNTD	no_PanT	no_PanT	no_PanT	no_PanT	NoTest	no_PanT	no_PanT	no_PanT	no_PanT	no_PanT	Contig Error: Query is in the end of Contig
GCF_001637395.1	Leptolyngbya_valderiana_BDU_20041	322866	Bacteria	noInfo	Cyanobacteria	noInfo	Synechococcales	Leptolyngbyaceae	Leptolyngbya	WP_063719684.1	noNTD	no_PanT	no_PanT	no_PanT	no_PanT	NoTest	no_PanT	no_PanT	no_PanT	no_PanT	no_PanT	No Cluster found or Gap >100 or Strand Difference; Contig Error: Contig starts/ends with predicted TA
GCF_000317615.1	Dactylococcopsis_salina_PCC_8305	13035	Bacteria	noInfo	Cyanobacteria	noInfo	Synechococcales	Synechococcaceae	Dactylococcopsis	WP_041235566.1	noNTD	no_PanT	no_PanT	no_PanT	no_PanT	NoTest	no_PanT	no_PanT	no_PanT	no_PanT	no_PanT	No Cluster found or Gap >100 or Strand Difference
GCF_002110465.1	unicellular_cyanobacterium_SU2	1981054	Bacteria	noInfo	Cyanobacteria	noInfo	noInfo	noInfo	noInfo	WP_085433708.1	noNTD	no_PanT	no_PanT	no_PanT	no_PanT	NoTest	no_PanT	no_PanT	no_PanT	no_PanT	no_PanT	No Cluster found or Gap >100 or Strand Difference
GCF_000426905.1	Dolichospermum_circinale_AWQC131C	398007	Bacteria	noInfo	Cyanobacteria	noInfo	Nostocales	Aphanizomenonaceae	Dolichospermum	WP_028088988.1	noNTD	no_PanT	no_PanT	no_PanT	no_PanT	NoTest	no_PanT	no_PanT	no_PanT	no_PanT	no_PanT	No Cluster found or Gap >100 or Strand Difference
GCF_000384655.1	Brachyspira_innocens_ATCC_29796_B256	1267004	Bacteria	noInfo	Spirochaetes	Spirochaetia	Brachyspirales	Brachyspiraceae	Brachyspira	WP_020003914.1	noNTD	no_PanT	no_PanT	no_PanT	no_PanT	NoTest	no_PanT	no_PanT	no_PanT	no_PanT	no_PanT	No Cluster found or Gap >100 or Strand Difference
GCF_003634715.1	Haloarcula_quadrata_DSM_11927	182779	Archaea	noInfo	Euryarchaeota	Halobacteria	Halobacteriales	Haloarculaceae	Haloarcula	WP_121302352.1	noNTD	no_PanT	no_PanT	no_PanT	no_PanT	NoTest	no_PanT	no_PanT	no_PanT	no_PanT	no_PanT	No Cluster found or Gap >100 or Strand Difference
GCF_000745455.1	Mesoaciditoga_lauensis_cd_1655R___DSM_25116	1150474	Bacteria	noInfo	Thermotogae	Thermotogae	Mesoaciditogales	Mesoaciditogaceae	Mesoaciditoga	WP_081895280.1	noNTD	no_PanT	no_PanT	no_PanT	no_PanT	NoTest	no_PanT	no_PanT	no_PanT	no_PanT	no_PanT	No Cluster found or Gap >100 or Strand Difference
GCF_003116855.1	Desulfurococcaceae_archaeon_AG1	2027460	Archaea	noInfo	Crenarchaeota	Thermoprotei	Desulfurococcales	Desulfurococcaceae	noInfo	WP_109159530.1	noNTD	no_PanT	no_PanT	no_PanT	no_PanT	NoTest	no_PanT	no_PanT	no_PanT	no_PanT	no_PanT	No Cluster found or Gap >100 or Strand Difference
GCF_000427095.1	Chthonomonas_calidirosea_T49	1303518	Bacteria	noInfo	Armatimonadetes	Chthonomonadetes	Chthonomonadales	Chthonomonadaceae	Chthonomonas	WP_016483732.1	noNTD	no_PanT	no_PanT	no_PanT	no_PanT	NoTest	no_PanT	no_PanT	no_PanT	no_PanT	no_PanT	No Cluster found or Gap >100 or Strand Difference
GCF_000025105.1	Thermotoga_naphthophila_RKU_10	590168	Bacteria	noInfo	Thermotogae	Thermotogae	Thermotogales	Thermotogaceae	Thermotoga	WP_011944139.1	noNTD	no_PanT	no_PanT	no_PanT	no_PanT	NoTest	no_PanT	no_PanT	no_PanT	no_PanT	no_PanT	Long Conserved Operon
GCF_000016785.1	Thermotoga_petrophila_RKU_1	390874	Bacteria	noInfo	Thermotogae	Thermotogae	Thermotogales	Thermotogaceae	Thermotoga	WP_011944139.1	noNTD	no_PanT	no_PanT	no_PanT	no_PanT	NoTest	no_PanT	no_PanT	no_PanT	no_PanT	no_PanT	Long Conserved Operon
GCF_000420385.1	Hippea_alviniae_EP5_r	944480	Bacteria	noInfo	Proteobacteria	Deltaproteobacteria	Desulfurellales	Desulfurellaceae	Hippea	WP_022671339.1	noNTD	no_PanT	no_PanT	no_PanT	no_PanT	NoTest	no_PanT	no_PanT	no_PanT	no_PanT	no_PanT	No Cluster found or Gap >100 or Strand Difference
GCF_001027025.1	Kosmotoga_pacifica_SLHLJ1	1330330	Bacteria	noInfo	Thermotogae	Thermotogae	Kosmotogales	Kosmotogaceae	Kosmotoga	WP_082128433.1	noNTD	WP_047753867.1	hypothetical protein	NA	NA	NA	NA	NA	NA	NA	notest	NonConserved_FilterTA
GCF_900129985.1	Thermosipho_atlanticus_DSM_15807	1123380	Bacteria	noInfo	Thermotogae	Thermotogae	Thermotogales	Fervidobacteriaceae	Thermosipho	WP_073071858.1	noNTD	no_PanT	no_PanT	no_PanT	no_PanT	NoTest	no_PanT	no_PanT	no_PanT	no_PanT	no_PanT	No Cluster found or Gap >100 or Strand Difference
GCF_000255135.1	Marinitoga_piezophila_KA3	443254	Bacteria	noInfo	Thermotogae	Thermotogae	Petrotogales	Petrotogaceae	Marinitoga	WP_014296644.1	noNTD	no_PanT	no_PanT	no_PanT	no_PanT	NoTest	no_PanT	no_PanT	no_PanT	no_PanT	no_PanT	No Cluster found or Gap >100 or Strand Difference
GCF_900105885.1	Pseudomonas_guangdongensis_CCTCC_2012022	1245526	Bacteria	noInfo	Proteobacteria	Gammaproteobacteria	Pseudomonadales	Pseudomonadaceae	Pseudomonas	WP_090212634.1	noNTD	no_PanT	no_PanT	no_PanT	no_PanT	NoTest	no_PanT	no_PanT	no_PanT	no_PanT	no_PanT	No Cluster found or Gap >100 or Strand Difference
GCF_003859965.1	Comamonadaceae_bacterium_OH2545_COT_014	2491057	Bacteria	noInfo	Proteobacteria	Betaproteobacteria	Burkholderiales	Comamonadaceae	noInfo	WP_124864389.1	noNTD	no_PanT	no_PanT	no_PanT	no_PanT	NoTest	no_PanT	no_PanT	no_PanT	no_PanT	no_PanT	No Cluster found or Gap >100 or Strand Difference
GCF_900107415.1	Jannaschia_faecimaris_DSM_100420	1244108	Bacteria	noInfo	Proteobacteria	Alphaproteobacteria	Rhodobacterales	Rhodobacteraceae	Jannaschia	WP_092643674.1	noNTD	no_PanT	no_PanT	no_PanT	no_PanT	NoTest	no_PanT	no_PanT	no_PanT	no_PanT	no_PanT	No Cluster found or Gap >100 or Strand Difference
GCF_900113905.1	Pseudomonas_argentinensis_LMG_22563	289370	Bacteria	noInfo	Proteobacteria	Gammaproteobacteria	Pseudomonadales	Pseudomonadaceae	Pseudomonas	WP_074888273.1	noNTD	WP_074888275.1	hypothetical protein	NA	NA	NA	NA	NA	NA	NA	notest	NonConserved_FilterTA
GCF_000337695.1	Natronococcus_jeotgali_DSM_18795	1227498	Archaea	noInfo	Euryarchaeota	Halobacteria	Natrialbales	Natrialbaceae	Natronococcus	WP_008426378.1	noNTD	no_PanT	no_PanT	no_PanT	no_PanT	NoTest	no_PanT	no_PanT	no_PanT	no_PanT	no_PanT	No Cluster found or Gap >100 or Strand Difference
GCF_002259585.1	Bombiscardovia_coagulans_DSM_22924	686666	Bacteria	noInfo	Actinobacteria	Actinobacteria	Bifidobacteriales	Bifidobacteriaceae	Bombiscardovia	WP_094722130.1	noNTD	no_PanT	no_PanT	no_PanT	no_PanT	NoTest	no_PanT	no_PanT	no_PanT	no_PanT	no_PanT	No Cluster found or Gap >100 or Strand Difference; Pair Error: Paired with homolog cluster
GCF_003856735.1	Bifidobacterium_adolescentis_P2P3	1680	Bacteria	noInfo	Actinobacteria	Actinobacteria	Bifidobacteriales	Bifidobacteriaceae	Bifidobacterium	WP_124917136.1	noNTD	no_PanT	no_PanT	no_PanT	no_PanT	NoTest	no_PanT	no_PanT	no_PanT	no_PanT	no_PanT	No Cluster found or Gap >100 or Strand Difference
GCF_000024185.1	Methanobrevibacter_ruminantium_M1	634498	Archaea	noInfo	Euryarchaeota	Methanobacteria	Methanobacteriales	Methanobacteriaceae	Methanobrevibacter	WP_012956424.1	noNTD	no_PanT	no_PanT	no_PanT	no_PanT	NoTest	no_PanT	no_PanT	no_PanT	no_PanT	no_PanT	No Cluster found or Gap >100 or Strand Difference
GCF_000024185.1	Methanobrevibacter_ruminantium_M1	634498	Archaea	noInfo	Euryarchaeota	Methanobacteria	Methanobacteriales	Methanobacteriaceae	Methanobrevibacter	WP_012955542.1	noNTD	no_PanT	no_PanT	no_PanT	no_PanT	NoTest	no_PanT	no_PanT	no_PanT	no_PanT	no_PanT	No Cluster found or Gap >100 or Strand Difference
GCF_001477655.1	Methanobrevibacter_millerae_SM9	230361	Archaea	noInfo	Euryarchaeota	Methanobacteria	Methanobacteriales	Methanobacteriaceae	Methanobrevibacter	WP_083495831.1	noNTD	no_PanT	no_PanT	no_PanT	no_PanT	NoTest	no_PanT	no_PanT	no_PanT	no_PanT	no_PanT	No Cluster found or Gap >100 or Strand Difference
GCF_003111625.1	Methanobrevibacter_thaueri_DSM_11995	190975	Archaea	noInfo	Euryarchaeota	Methanobacteria	Methanobacteriales	Methanobacteriaceae	Methanobrevibacter	WP_116591756.1	noNTD	WP_116591757.1	DUF1947 domain-containing protein	NA	NA	NA	NA	NA	NA	NA	notest	NonConserved_FilterTA
GCF_003814835.1	Methanobrevibacter_gottschalkii_DSM_11977	1122229	Archaea	noInfo	Euryarchaeota	Methanobacteria	Methanobacteriales	Methanobacteriaceae	Methanobrevibacter	WP_069575541.1	noNTD	no_PanT	no_PanT	no_PanT	no_PanT	NoTest	no_PanT	no_PanT	no_PanT	no_PanT	no_PanT	No Cluster found or Gap >100 or Strand Difference
GCF_000237865.1	Haloquadratum_walsbyi_C23	768065	Archaea	noInfo	Euryarchaeota	Halobacteria	Haloferacales	Haloferacaceae	Haloquadratum	WP_077260071.1	noNTD	no_PanT	no_PanT	no_PanT	no_PanT	NoTest	no_PanT	no_PanT	no_PanT	no_PanT	no_PanT	No Cluster found or Gap >100 or Strand Difference
GCF_000337435.1	Halorubrum_terrestre_JCM_10247	1227486	Archaea	noInfo	Euryarchaeota	Halobacteria	Haloferacales	Halorubraceae	Halorubrum	WP_007344669.1	noNTD	no_PanT	no_PanT	no_PanT	no_PanT	NoTest	no_PanT	no_PanT	no_PanT	no_PanT	no_PanT	No Cluster found or Gap >100 or Strand Difference
GCF_000011085.1	Haloarcula_marismortui_ATCC_43049	272569	Archaea	noInfo	Euryarchaeota	Halobacteria	Halobacteriales	Haloarculaceae	Haloarcula	WP_011224150.1	noNTD	no_PanT	no_PanT	no_PanT	no_PanT	NoTest	no_PanT	no_PanT	no_PanT	no_PanT	no_PanT	No Cluster found or Gap >100 or Strand Difference
GCF_900103505.1	Haloarchaeobius_iranensis_EB21_IBRC_M_10013_KCTC_4048	996166	Archaea	noInfo	Euryarchaeota	Halobacteria	Halobacteriales	Halobacteriaceae	Haloarchaeobius	WP_089734373.1	noNTD	no_PanT	no_PanT	no_PanT	no_PanT	NoTest	no_PanT	no_PanT	no_PanT	no_PanT	no_PanT	No Cluster found or Gap >100 or Strand Difference
GCF_000337395.1	Halorubrum_litoreum_JCM_13561	1227483	Archaea	noInfo	Euryarchaeota	Halobacteria	Haloferacales	Halorubraceae	Halorubrum	WP_049908780.1	noNTD	no_PanT	no_PanT	no_PanT	no_PanT	NoTest	no_PanT	no_PanT	no_PanT	no_PanT	no_PanT	No Cluster found or Gap >100 or Strand Difference
GCF_000014725.1	Syntrophomonas_wolfei_subsp__wolfei_str__Goettingen_G311	335541	Bacteria	noInfo	Firmicutes	Clostridia	Clostridiales	Syntrophomonadaceae	Syntrophomonas	WP_011639622.1	noNTD	WP_049750071.1	HD domain-containing protein	pT33	YdhJ	CDD	1|5	Yes	T|A	15	notest	Not Conserved
GCF_000765825.1	Helicobacter_magdeburgensis_MIT_96_1001	471858	Bacteria	noInfo	Proteobacteria	Epsilonproteobacteria	Campylobacterales	Helicobacteraceae	Helicobacter	WP_034588535.1	noNTD	no_PanT	no_PanT	no_PanT	no_PanT	NoTest	no_PanT	no_PanT	no_PanT	no_PanT	no_PanT	Contig Error: Query is in the start of contig
GCF_003612415.1	bacterium_1XD42_8	2320102	Bacteria	noInfo	noInfo	noInfo	noInfo	noInfo	noInfo	WP_120475871.1	noNTD	no_PanT	no_PanT	no_PanT	no_PanT	NoTest	no_PanT	no_PanT	no_PanT	no_PanT	no_PanT	No Cluster found or Gap >100 or Strand Difference
GCF_002933875.1	Desulfocucumis_palustris_NAW_5	1898651	Bacteria	noInfo	Firmicutes	Clostridia	Clostridiales	Peptococcaceae	Desulfocucumis	WP_104372764.1	noNTD	WP_104372807.1	HD domain-containing protein	pT33	YdhJ	CDD	1|5	Yes	T|A	22	notest	Not Conserved
GCF_900114465.1	Trichococcus_palustris_DSM_9172	140314	Bacteria	noInfo	Firmicutes	Bacilli	Lactobacillales	Carnobacteriaceae	Trichococcus	WP_087033431.1	noNTD	no_PanT	no_PanT	no_PanT	no_PanT	NoTest	no_PanT	no_PanT	no_PanT	no_PanT	no_PanT	No Cluster found or Gap >100 or Strand Difference
GCF_000243255.1	Methanoplanus_limicola_DSM_2279	937775	Archaea	noInfo	Euryarchaeota	Methanomicrobia	Methanomicrobiales	Methanomicrobiaceae	Methanoplanus	WP_004078543.1	noNTD	no_PanT	no_PanT	no_PanT	no_PanT	NoTest	no_PanT	no_PanT	no_PanT	no_PanT	no_PanT	No Cluster found or Gap >100 or Strand Difference
GCF_000711215.1	Methanomicrobium_mobile_BP	694440	Archaea	noInfo	Euryarchaeota	Methanomicrobia	Methanomicrobiales	Methanomicrobiaceae	Methanomicrobium	WP_042705690.1	noNTD	no_PanT	no_PanT	no_PanT	no_PanT	NoTest	no_PanT	no_PanT	no_PanT	no_PanT	no_PanT	No Cluster found or Gap >100 or Strand Difference
GCF_000423865.1	Thermodesulfovibrio_thiophilus_DSM_17215	1123376	Bacteria	noInfo	Nitrospirae	Nitrospira	Nitrospirales	Nitrospiraceae	Thermodesulfovibrio	WP_028845455.1	noNTD	no_PanT	no_PanT	no_PanT	no_PanT	NoTest	no_PanT	no_PanT	no_PanT	no_PanT	no_PanT	No Cluster found or Gap >100 or Strand Difference
GCF_000092465.1	Staphylothermus_hellenicus_DSM_12710	591019	Archaea	noInfo	Crenarchaeota	Thermoprotei	Desulfurococcales	Desulfurococcaceae	Staphylothermus	WP_013142546.1	noNTD	no_PanT	no_PanT	no_PanT	no_PanT	NoTest	no_PanT	no_PanT	no_PanT	no_PanT	no_PanT	No Cluster found or Gap >100 or Strand Difference
GCF_000015205.1	Pyrobaculum_islandicum_DSM_4184	384616	Archaea	noInfo	Crenarchaeota	Thermoprotei	Thermoproteales	Thermoproteaceae	Pyrobaculum	WP_011763659.1	noNTD	no_PanT	no_PanT	no_PanT	no_PanT	NoTest	no_PanT	no_PanT	no_PanT	no_PanT	no_PanT	No Cluster found or Gap >100 or Strand Difference
GCF_000966265.1	Palaeococcus_ferrophilus_DSM_13482	588319	Archaea	noInfo	Euryarchaeota	Thermococci	Thermococcales	Thermococcaceae	Palaeococcus	WP_084593902.1	noNTD	no_PanT	no_PanT	no_PanT	no_PanT	NoTest	no_PanT	no_PanT	no_PanT	no_PanT	no_PanT	No Cluster found or Gap >100 or Strand Difference
GCF_900103715.1	Halogranum_gelatinilyticum_CGMCC_1_10119	660521	Archaea	noInfo	Euryarchaeota	Halobacteria	Haloferacales	Haloferacaceae	Halogranum	WP_089697017.1	noNTD	no_PanT	no_PanT	no_PanT	no_PanT	NoTest	no_PanT	no_PanT	no_PanT	no_PanT	no_PanT	No Cluster found or Gap >100 or Strand Difference
GCF_000011085.1	Haloarcula_marismortui_ATCC_43049	272569	Archaea	noInfo	Euryarchaeota	Halobacteria	Halobacteriales	Haloarculaceae	Haloarcula	WP_049938427.1	noNTD	no_PanT	no_PanT	no_PanT	no_PanT	NoTest	no_PanT	no_PanT	no_PanT	no_PanT	no_PanT	No Cluster found or Gap >100 or Strand Difference
GCF_003856835.1	Haloplanus_aerogenes_JCM_16430	660522	Archaea	noInfo	Euryarchaeota	Halobacteria	Haloferacales	Haloferacaceae	Haloplanus	WP_121921959.1	noNTD	WP_121921958.1	phage repressor protein	pT80	Mrr_N superfamily	CDD	1|5	Yes	T|A	75	notest	False Positive
GCF_000337555.1	Natrialba_asiatica_DSM_12278	29540	Archaea	noInfo	Euryarchaeota	Halobacteria	Natrialbales	Natrialbaceae	Natrialba	WP_006109949.1	noNTD	WP_049904674.1	hypothetical protein	pT80	NoTest	HHpred	1|5	Yes	T|A	60	notest	False Positive
GCF_002954265.1	Flavipsychrobacter_stenotrophus_RB1R16	2077091	Bacteria	noInfo	Bacteroidetes	Chitinophagia	Chitinophagales	Chitinophagaceae	Flavipsychrobacter	WP_105041205.1	noNTD	no_PanT	no_PanT	no_PanT	no_PanT	NoTest	no_PanT	no_PanT	no_PanT	no_PanT	no_PanT	No Cluster found or Gap >100 or Strand Difference
GCF_002954265.1	Flavipsychrobacter_stenotrophus_RB1R16	2077091	Bacteria	noInfo	Bacteroidetes	Chitinophagia	Chitinophagales	Chitinophagaceae	Flavipsychrobacter	WP_105039250.1	noNTD	no_PanT	no_PanT	no_PanT	no_PanT	NoTest	no_PanT	no_PanT	no_PanT	no_PanT	no_PanT	No Cluster found or Gap >100 or Strand Difference
GCF_003762615.1	Muribaculaceae_bacterium_Isolate_037__Harlan_	2486461	Bacteria	noInfo	Bacteroidetes	Bacteroidia	Bacteroidales	Muribaculaceae	noInfo	WP_123481170.1	noNTD	WP_123481169.1	hypothetical protein	NA	NA	NA	NA	NA	NA	NA	notest	NonConserved_FilterTA
GCF_000336815.1	Haloferax_prahovense_DSM_18310	1227461	Archaea	noInfo	Euryarchaeota	Halobacteria	Haloferacales	Haloferacaceae	Haloferax	WP_083864297.1	noNTD	no_PanT	no_PanT	no_PanT	no_PanT	NoTest	no_PanT	no_PanT	no_PanT	no_PanT	no_PanT	No Cluster found or Gap >100 or Strand Difference
GCF_000007225.1	Pyrobaculum_aerophilum_str__IM2	178306	Archaea	noInfo	Crenarchaeota	Thermoprotei	Thermoproteales	Thermoproteaceae	Pyrobaculum	WP_011007711.1	noNTD	no_PanT	no_PanT	no_PanT	no_PanT	NoTest	no_PanT	no_PanT	no_PanT	no_PanT	no_PanT	No Cluster found or Gap >100 or Strand Difference
GCF_003201765.1	Acidianus_sulfidivorans_JP7	619593	Archaea	noInfo	Crenarchaeota	Thermoprotei	Sulfolobales	Sulfolobaceae	Acidianus	WP_110380981.1	noNTD	no_PanT	no_PanT	no_PanT	no_PanT	NoTest	no_PanT	no_PanT	no_PanT	no_PanT	no_PanT	No Cluster found or Gap >100 or Strand Difference
GCF_003939045.1	Arcobacter_skirrowii_A2S6	28200	Bacteria	noInfo	Proteobacteria	Epsilonproteobacteria	Campylobacterales	Campylobacteraceae	Arcobacter	WP_066161541.1	noNTD	no_PanT	no_PanT	no_PanT	no_PanT	NoTest	no_PanT	no_PanT	no_PanT	no_PanT	no_PanT	Long Conserved Operon
GCF_000648635.1	Arcobacter_lanthieri_AF1430	1355374	Bacteria	noInfo	Proteobacteria	Epsilonproteobacteria	Campylobacterales	Campylobacteraceae	Arcobacter	WP_029888308.1	noNTD	no_PanT	no_PanT	no_PanT	no_PanT	NoTest	no_PanT	no_PanT	no_PanT	no_PanT	no_PanT	Long Conserved Operon
GCF_000585155.1	Aliiarcobacter_faecis_AF1078	1564138	Bacteria	noInfo	Proteobacteria	Epsilonproteobacteria	Campylobacterales	Campylobacteraceae	Aliiarcobacter	WP_034216872.1	noNTD	no_PanT	no_PanT	no_PanT	no_PanT	NoTest	no_PanT	no_PanT	no_PanT	no_PanT	no_PanT	Long Conserved Operon
GCF_004214815.1	Arcobacter_thereius_LMG_24486	1032240	Bacteria	noInfo	Proteobacteria	Epsilonproteobacteria	Campylobacterales	Campylobacteraceae	Arcobacter	WP_083190981.1	noNTD	WP_083190983.1	DnaJ domain-containing protein	pT74	PRK14295 superfamily	CDD	5|5	No	T|A	1	notest	False Positive Cluster	WP_066184893.1	DNA recombination protein RmuC	NA	NA	NA	NA	NA	NA	NA	NA	notest	NonConserved_FilterTA
GCF_004299785.1	_Arcobacter__porcinus_CCUG_56899	1935204	Bacteria	noInfo	Proteobacteria	Epsilonproteobacteria	Campylobacterales	Campylobacteraceae	Aliiarcobacter	WP_083196018.1	noNTD	no_PanT	no_PanT	no_PanT	no_PanT	NoTest	no_PanT	no_PanT	no_PanT	no_PanT	no_PanT	Long Conserved Operon
GCF_000522465.1	Arcobacter_cibarius_LMG_21996	1442598	Bacteria	noInfo	Proteobacteria	Epsilonproteobacteria	Campylobacterales	Campylobacteraceae	Arcobacter	WP_024776180.1	noNTD	no_PanT	no_PanT	no_PanT	no_PanT	NoTest	no_PanT	no_PanT	no_PanT	no_PanT	no_PanT	Long Conserved Operon
GCF_003660085.1	Arcobacter_cryaerophilus_D2610	1032071	Bacteria	noInfo	Proteobacteria	Epsilonproteobacteria	Campylobacterales	Campylobacteraceae	Arcobacter	WP_120986972.1	noNTD	no_PanT	no_PanT	no_PanT	no_PanT	NoTest	no_PanT	no_PanT	no_PanT	no_PanT	no_PanT	Long Conserved Operon
GCF_003355515.1	Arcobacter_trophiarum_LMG_25534	1032241	Bacteria	noInfo	Proteobacteria	Epsilonproteobacteria	Campylobacterales	Campylobacteraceae	Arcobacter	WP_115428637.1	noNTD	no_PanT	no_PanT	no_PanT	no_PanT	NoTest	no_PanT	no_PanT	no_PanT	no_PanT	no_PanT	Long Conserved Operon
GCF_004023405.1	Arcobacter_venerupis_CECT7836	1054033	Bacteria	noInfo	Proteobacteria	Epsilonproteobacteria	Campylobacterales	Campylobacteraceae	Arcobacter	WP_128358816.1	noNTD	no_PanT	no_PanT	no_PanT	no_PanT	NoTest	no_PanT	no_PanT	no_PanT	no_PanT	no_PanT	No Cluster found or Gap >100 or Strand Difference
GCF_003063245.1	Pseudoarcobacter_caeni_RW17_10	1912877	Bacteria	noInfo	Proteobacteria	Epsilonproteobacteria	Campylobacterales	Campylobacteraceae	Pseudoarcobacter	WP_108558566.1	noNTD	WP_108558565.1	DnaJ domain-containing protein	pT74	DnaJ superfamily	CDD	1|5	Yes	T|A	48	notest	False Positive
GCF_003346755.1	Arcobacter_halophilus_CCUG_53805	197482	Bacteria	noInfo	Proteobacteria	Epsilonproteobacteria	Campylobacterales	Campylobacteraceae	Arcobacter	WP_101183444.1	noNTD	no_PanT	no_PanT	no_PanT	no_PanT	NoTest	no_PanT	no_PanT	no_PanT	no_PanT	no_PanT	Long Conserved Operon
GCF_002723485.1	Arcobacter_canalis_F138_33	1912871	Bacteria	noInfo	Proteobacteria	Epsilonproteobacteria	Campylobacterales	Campylobacteraceae	Arcobacter	WP_079577272.1	noNTD	no_PanT	no_PanT	no_PanT	no_PanT	NoTest	no_PanT	no_PanT	no_PanT	no_PanT	no_PanT	Long Conserved Operon
GCF_003544855.1	Arcobacter_marinus_JCM_15502	505249	Bacteria	noInfo	Proteobacteria	Epsilonproteobacteria	Campylobacterales	Campylobacteraceae	Arcobacter	WP_079577272.1	noNTD	no_PanT	no_PanT	no_PanT	no_PanT	NoTest	no_PanT	no_PanT	no_PanT	no_PanT	no_PanT	Long Conserved Operon
GCF_004116625.1	Haloarcobacter_mediterraneus_F156_34	2023153	Bacteria	noInfo	Proteobacteria	Epsilonproteobacteria	Campylobacterales	Campylobacteraceae	Haloarcobacter	WP_129060680.1	noNTD	no_PanT	no_PanT	no_PanT	no_PanT	NoTest	no_PanT	no_PanT	no_PanT	no_PanT	no_PanT	No Cluster found or Gap >100 or Strand Difference
GCF_003346815.1	Arcobacter_bivalviorum_LMG_26154	663364	Bacteria	noInfo	Proteobacteria	Epsilonproteobacteria	Campylobacterales	Campylobacteraceae	Arcobacter	WP_114838900.1	noNTD	WP_114838901.1	response regulator	pT34	REC superfamily	CDD	1|5	Yes	T|A	9	notest	Not Conserved
GCF_004116565.1	Arcobacter_ebronensis_CECT_8441	1462615	Bacteria	noInfo	Proteobacteria	Epsilonproteobacteria	Campylobacterales	Campylobacteraceae	Arcobacter	WP_129087596.1	noNTD	no_PanT	no_PanT	no_PanT	no_PanT	NoTest	no_PanT	no_PanT	no_PanT	no_PanT	no_PanT	No Cluster found or Gap >100 or Strand Difference
GCF_004116345.1	Arcobacter_anaerophilus_DSM_24636	877500	Bacteria	noInfo	Proteobacteria	Epsilonproteobacteria	Campylobacterales	Campylobacteraceae	Arcobacter	WP_129082643.1	noNTD	WP_044415086.1	nucleoid-structuring protein H-NS	NA	NA	NA	NA	NA	NA	NA	notest	NonConserved_FilterTA
GCF_002189065.1	Bathymodiolus_platifrons_methanotrophic_gill_symbiont_HPD1508_B01_01	113268	Bacteria	noInfo	Proteobacteria	Gammaproteobacteria	noInfo	noInfo	noInfo	WP_087869971.1	noNTD	no_PanT	no_PanT	no_PanT	no_PanT	NoTest	no_PanT	no_PanT	no_PanT	no_PanT	no_PanT	No Cluster found or Gap >100 or Strand Difference
GCF_001639285.1	Methanobrevibacter_cuticularis_DSM_11139	47311	Archaea	noInfo	Euryarchaeota	Methanobacteria	Methanobacteriales	Methanobacteriaceae	Methanobrevibacter	WP_067260281.1	noNTD	no_PanT	no_PanT	no_PanT	no_PanT	NoTest	no_PanT	no_PanT	no_PanT	no_PanT	no_PanT	No Cluster found or Gap >100 or Strand Difference
GCF_000309465.1	Poinsettia_branch_inducing_phytoplasma_str__JR1	1196416	Bacteria	noInfo	Tenericutes	Mollicutes	Acholeplasmatales	Acholeplasmataceae	Candidatus Phytoplasma	WP_017191938.1	noNTD	no_PanT	no_PanT	no_PanT	no_PanT	NoTest	no_PanT	no_PanT	no_PanT	no_PanT	no_PanT	Contig Error: Query is in the end of Contig
GCF_000818095.1	Jeotgalibacillus_malaysiensis_D5	1508404	Bacteria	noInfo	Firmicutes	Bacilli	Bacillales	Planococcaceae	Jeotgalibacillus	WP_082029190.1	Other	no_PanT	no_PanT	no_PanT	no_PanT	NoTest	no_PanT	no_PanT	no_PanT	no_PanT	no_PanT	No Cluster found or Gap >100 or Strand Difference
GCF_004362065.1	Halanaerobium_congolense_MSL44_2	54121	Bacteria	noInfo	Firmicutes	Clostridia	Halanaerobiales	Halanaerobiaceae	Halanaerobium	WP_081374649.1	noNTD	no_PanT	no_PanT	no_PanT	no_PanT	NoTest	no_PanT	no_PanT	no_PanT	no_PanT	no_PanT	Pair Error: Non coding RNA; No Cluster found or Gap >100 or Strand Difference
GCF_000092905.1	Kyrpidia_tusciae_DSM_2912	562970	Bacteria	noInfo	Firmicutes	Bacilli	Bacillales	Alicyclobacillaceae	Kyrpidia	WP_013074937.1	HTH	no_PanT	no_PanT	no_PanT	no_PanT	NoTest	no_PanT	no_PanT	no_PanT	no_PanT	no_PanT	No Cluster found or Gap >100 or Strand Difference; Pair Error: Paired with homolog cluster
GCF_003001905.1	Planifilum_fimeticola_DSM_44946	201975	Bacteria	noInfo	Firmicutes	Bacilli	Bacillales	Thermoactinomycetaceae	Planifilum	WP_106343513.1	noNTD	WP_106343512.1	alpha/beta hydrolase	NA	NA	NA	NA	NA	NA	NA	notest	NonConserved_FilterTA
GCF_000730165.1	Nitrospirillum_amazonense_CBAmc_CBAmC	1441467	Bacteria	noInfo	Proteobacteria	Alphaproteobacteria	Rhodospirillales	Rhodospirillaceae	Nitrospirillum	WP_088873745.1	Other	no_PanT	no_PanT	no_PanT	no_PanT	NoTest	no_PanT	no_PanT	no_PanT	no_PanT	no_PanT	No Cluster found or Gap >100 or Strand Difference
GCF_000425385.1	Pseudoduganella_violaceinigra_DSM_15887	1121480	Bacteria	noInfo	Proteobacteria	Betaproteobacteria	Burkholderiales	Oxalobacteraceae	Pseudoduganella	WP_035374241.1	HTH	no_PanT	no_PanT	no_PanT	no_PanT	NoTest	no_PanT	no_PanT	no_PanT	no_PanT	no_PanT	Contig Error: Query is in the end of Contig
GCF_001050475.1	Lactobacillus_ginsenosidimutans_EMML_3041	1007676	Bacteria	noInfo	Firmicutes	Bacilli	Lactobacillales	Lactobacillaceae	Lactobacillus	WP_083988285.1	HTH	no_PanT	no_PanT	no_PanT	no_PanT	NoTest	no_PanT	no_PanT	no_PanT	no_PanT	no_PanT	No Cluster found or Gap >100 or Strand Difference
GCF_001435505.1	Lactobacillus_futsaii_JCM_17355	1423818	Bacteria	noInfo	Firmicutes	Bacilli	Lactobacillales	Lactobacillaceae	Lactobacillus	WP_057813841.1	HTH	no_PanT	no_PanT	no_PanT	no_PanT	NoTest	no_PanT	no_PanT	no_PanT	no_PanT	no_PanT	Contig Error: Query is in the end of Contig
GCF_001433995.1	Lactobacillus_kimchicus_JCM_15530	1302272	Bacteria	noInfo	Firmicutes	Bacilli	Lactobacillales	Lactobacillaceae	Lactobacillus	WP_054661116.1	HTH	no_PanT	no_PanT	no_PanT	no_PanT	NoTest	no_PanT	no_PanT	no_PanT	no_PanT	no_PanT	No Cluster found or Gap >100 or Strand Difference
GCF_004138455.1	Candidatus_Saccharibacteria_bacterium_TM7__EAM_G5_1_HOT_356	2080846	Bacteria	noInfo	Candidatus Saccharibacteria	noInfo	noInfo	noInfo	noInfo	WP_129621477.1	Other	no_PanT	no_PanT	no_PanT	no_PanT	NoTest	no_PanT	no_PanT	no_PanT	no_PanT	no_PanT	No Cluster found or Gap >100 or Strand Difference
GCF_900102615.1	Geotoga_petraea_WG14	28234	Bacteria	noInfo	Thermotogae	Thermotogae	Petrotogales	Petrotogaceae	Geotoga	WP_091405596.1	noNTD	no_PanT	no_PanT	no_PanT	no_PanT	NoTest	no_PanT	no_PanT	no_PanT	no_PanT	no_PanT	No Cluster found or Gap >100 or Strand Difference
GCF_000765825.1	Helicobacter_magdeburgensis_MIT_96_1001	471858	Bacteria	noInfo	Proteobacteria	Epsilonproteobacteria	Campylobacterales	Helicobacteraceae	Helicobacter	WP_052086523.1	noNTD	no_PanT	no_PanT	no_PanT	no_PanT	NoTest	no_PanT	no_PanT	no_PanT	no_PanT	no_PanT	Contig Error: Query is in the start of contig
GCF_900637395.1	Campylobacter_upsaliensis_NCTC11541	28080	Bacteria	noInfo	Proteobacteria	Epsilonproteobacteria	Campylobacterales	Campylobacteraceae	Campylobacter	WP_051529154.1	noNTD	no_PanT	no_PanT	no_PanT	no_PanT	NoTest	no_PanT	no_PanT	no_PanT	no_PanT	no_PanT	No Cluster found or Gap >100 or Strand Difference
GCF_900172265.1	Roseivivax_jejudonensis_CECT_8625	1529041	Bacteria	noInfo	Proteobacteria	Alphaproteobacteria	Rhodobacterales	Rhodobacteraceae	Roseivivax	WP_085793442.1	noNTD	WP_085793443.1	hypothetical protein	NA	NA	NA	NA	NA	NA	NA	notest	NonConserved_FilterTA
GCF_900230155.1	bacterium_JGI_053	1855372	Bacteria	noInfo	noInfo	noInfo	noInfo	noInfo	noInfo	WP_096635021.1	noNTD	no_PanT	no_PanT	no_PanT	no_PanT	NoTest	no_PanT	no_PanT	no_PanT	no_PanT	no_PanT	No Cluster found or Gap >100 or Strand Difference
GCF_000172555.1	Pedosphaera_parvula_Ellin514	320771	Bacteria	noInfo	Verrucomicrobia	Verrucomicrobiae	Verrucomicrobiales	Verrucomicrobia subdivision 3	Pedosphaera	WP_007414192.1	noNTD	no_PanT	no_PanT	no_PanT	no_PanT	NoTest	no_PanT	no_PanT	no_PanT	no_PanT	no_PanT	No Cluster found or Gap >100 or Strand Difference
GCF_001006305.1	Silvibacterium_bohemicum_S15	1577686	Bacteria	noInfo	Acidobacteria	Acidobacteriia	Acidobacteriales	Acidobacteriaceae	Silvibacterium	WP_082125665.1	noNTD	no_PanT	no_PanT	no_PanT	no_PanT	NoTest	no_PanT	no_PanT	no_PanT	no_PanT	no_PanT	No Cluster found or Gap >100 or Strand Difference
GCF_000266945.1	Desulfomonile_tiedjei_DSM_6799	706587	Bacteria	noInfo	Proteobacteria	Deltaproteobacteria	Syntrophobacterales	Syntrophaceae	Desulfomonile	WP_083846766.1	noNTD	no_PanT	no_PanT	no_PanT	no_PanT	NoTest	no_PanT	no_PanT	no_PanT	no_PanT	no_PanT	No Cluster found or Gap >100 or Strand Difference
GCF_002355735.1	Sulfuricaulis_limicola_HA5	1620215	Bacteria	noInfo	Proteobacteria	Gammaproteobacteria	Acidiferrobacterales	Acidiferrobacteraceae	Sulfuricaulis	WP_096361640.1	noNTD	no_PanT	no_PanT	no_PanT	no_PanT	NoTest	no_PanT	no_PanT	no_PanT	no_PanT	no_PanT	No Cluster found or Gap >100 or Strand Difference
GCF_000964245.1	Cellvibrionaceae_bacterium_1162T_S_0a_05	1286364	Bacteria	noInfo	Proteobacteria	Gammaproteobacteria	Cellvibrionales	Cellvibrionaceae	noInfo	WP_052705404.1	noNTD	no_PanT	no_PanT	no_PanT	no_PanT	NoTest	no_PanT	no_PanT	no_PanT	no_PanT	no_PanT	No Cluster found or Gap >100 or Strand Difference
GCF_003253745.1	Mesorhizobium_kowhaii_Ach_343	1300272	Bacteria	noInfo	Proteobacteria	Alphaproteobacteria	Rhizobiales	Phyllobacteriaceae	Mesorhizobium	WP_111544833.1	noNTD	WP_111544832.1	IS1595 family transposase	pT35	Zn_Tnp_IS1595_DDE_Tnp_IS1595	CDD	2|5	No	T|A	54	notest	False Positive Cluster
GCF_000192575.1	Novosphingobium_nitrogenifigens_DSM_19370	983920	Bacteria	noInfo	Proteobacteria	Alphaproteobacteria	Sphingomonadales	Sphingomonadaceae	Novosphingobium	WP_081458627.1	noNTD	WP_008066143.1	IS1595 family transposase	pT35	InsA_Zn_Tnp_IS1595_DDE_Tnp_IS1595	CDD	1|5	Yes	T|A	-8	notest	False Positive
GCF_000024185.1	Methanobrevibacter_ruminantium_M1	634498	Archaea	noInfo	Euryarchaeota	Methanobacteria	Methanobacteriales	Methanobacteriaceae	Methanobrevibacter	WP_012955440.1	noNTD	no_PanT	no_PanT	no_PanT	no_PanT	NoTest	no_PanT	no_PanT	no_PanT	no_PanT	no_PanT	No Cluster found or Gap >100 or Strand Difference
GCF_000621965.1	Methanobrevibacter_wolinii_SH	1410664	Archaea	noInfo	Euryarchaeota	Methanobacteria	Methanobacteriales	Methanobacteriaceae	Methanobrevibacter	WP_042708048.1	noNTD	WP_084486449.1	tyrosine-type recombinase/integrase	pT25	NoTest	HHpred	1|5	Yes	T|A	39	notest	False Positive
GCF_001639295.1	Methanobrevibacter_curvatus_DSM_11111	49547	Archaea	noInfo	Euryarchaeota	Methanobacteria	Methanobacteriales	Methanobacteriaceae	Methanobrevibacter	WP_084269592.1	noNTD	no_PanT	no_PanT	no_PanT	no_PanT	NoTest	no_PanT	no_PanT	no_PanT	no_PanT	no_PanT	No Cluster found or Gap >100 or Strand Difference
GCF_001639295.1	Methanobrevibacter_curvatus_DSM_11111	49547	Archaea	noInfo	Euryarchaeota	Methanobacteria	Methanobacteriales	Methanobacteriaceae	Methanobrevibacter	WP_084269621.1	noNTD	no_PanT	no_PanT	no_PanT	no_PanT	NoTest	no_PanT	no_PanT	no_PanT	no_PanT	no_PanT	No Cluster found or Gap >100 or Strand Difference
GCF_001639265.1	Methanobrevibacter_filiformis_DSM_11501	55758	Archaea	noInfo	Euryarchaeota	Methanobacteria	Methanobacteriales	Methanobacteriaceae	Methanobrevibacter	WP_066970962.1	noNTD	no_PanT	no_PanT	no_PanT	no_PanT	NoTest	no_PanT	no_PanT	no_PanT	no_PanT	no_PanT	No Cluster found or Gap >100 or Strand Difference
GCF_000012545.1	Methanosphaera_stadtmanae_DSM_3091	339860	Archaea	noInfo	Euryarchaeota	Methanobacteria	Methanobacteriales	Methanobacteriaceae	Methanosphaera	WP_011406428.1	noNTD	WP_011406429.1	MULTISPECIES: hypothetical protein	NA	NA	NA	NA	NA	NA	NA	notest	NonConserved_FilterTA	WP_011406427.1	MULTISPECIES: hypothetical protein	NA	NA	NA	NA	NA	NA	NA	NA	notest	NonConserved_FilterTA
GCF_000423865.1	Thermodesulfovibrio_thiophilus_DSM_17215	1123376	Bacteria	noInfo	Nitrospirae	Nitrospira	Nitrospirales	Nitrospiraceae	Thermodesulfovibrio	WP_028844158.1	HTH	no_PanT	no_PanT	no_PanT	no_PanT	NoTest	no_PanT	no_PanT	no_PanT	no_PanT	no_PanT	No Cluster found or Gap >100 or Strand Difference
GCF_000423865.1	Thermodesulfovibrio_thiophilus_DSM_17215	1123376	Bacteria	noInfo	Nitrospirae	Nitrospira	Nitrospirales	Nitrospiraceae	Thermodesulfovibrio	WP_051179102.1	HTH	no_PanT	no_PanT	no_PanT	no_PanT	NoTest	no_PanT	no_PanT	no_PanT	no_PanT	no_PanT	No Cluster found or Gap >100 or Strand Difference
GCF_002355835.1	Candidatus_Endomicrobium_trichonymphae	1408204	Bacteria	noInfo	Elusimicrobia	Endomicrobia	Endomicrobiales	Endomicrobiaceae	Endomicrobium	WP_096525278.1	noNTD	no_PanT	no_PanT	no_PanT	no_PanT	NoTest	no_PanT	no_PanT	no_PanT	no_PanT	no_PanT	Pair Error: Non coding RNA; No Cluster found or Gap >100 or Strand Difference
GCF_000146025.2	uncultured_Termite_group_1_bacterium_phylotype_Rs_D17	471821	Bacteria	noInfo	Elusimicrobia	noInfo	noInfo	noInfo	noInfo	WP_095558649.1	noNTD	no_PanT	no_PanT	no_PanT	no_PanT	NoTest	no_PanT	no_PanT	no_PanT	no_PanT	no_PanT	No Cluster found or Gap >100 or Strand Difference
GCF_000300875.1	Galbibacter_marinus_ck_I2_15	555500	Bacteria	noInfo	Bacteroidetes	Flavobacteriia	Flavobacteriales	Flavobacteriaceae	Galbibacter	WP_083852514.1	noNTD	no_PanT	no_PanT	no_PanT	no_PanT	NoTest	no_PanT	no_PanT	no_PanT	no_PanT	no_PanT	No Cluster found or Gap >100 or Strand Difference
GCF_004307425.1	Cytophagaceae_bacterium_30S_ANTBAC	2516559	Bacteria	noInfo	Bacteroidetes	Cytophagia	Cytophagales	Cytophagaceae	noInfo	WP_130895658.1	HTH	no_PanT	no_PanT	no_PanT	no_PanT	NoTest	no_PanT	no_PanT	no_PanT	no_PanT	no_PanT	Long Conserved Operon
GCF_003576695.1	Phyllobacteriaceae_bacterium_SYSU_D60012	2268456	Bacteria	noInfo	Proteobacteria	Alphaproteobacteria	Rhizobiales	Phyllobacteriaceae	noInfo	WP_119388536.1	Other	no_PanT	no_PanT	no_PanT	no_PanT	NoTest	no_PanT	no_PanT	no_PanT	no_PanT	no_PanT	No Cluster found or Gap >100 or Strand Difference
GCF_000018145.1	Dinoroseobacter_shibae_DFL_12___DSM_16493	398580	Bacteria	noInfo	Proteobacteria	Alphaproteobacteria	Rhodobacterales	Rhodobacteraceae	Dinoroseobacter	WP_083768339.1	noNTD	WP_012176686.1	glutamate synthase large subunit	NA	NA	NA	NA	NA	NA	NA	notest	NonConserved_FilterTA
GCF_004135675.1	Marinitoga_lauensis_LG1	2201189	Bacteria	noInfo	Thermotogae	Thermotogae	Petrotogales	Petrotogaceae	Marinitoga	WP_129408099.1	noNTD	no_PanT	no_PanT	no_PanT	no_PanT	NoTest	no_PanT	no_PanT	no_PanT	no_PanT	no_PanT	No Cluster found or Gap >100 or Strand Difference
GCF_900095385.1	Methanoculleus_chikugoensis	118126	Archaea	noInfo	Euryarchaeota	Methanomicrobia	Methanomicrobiales	Methanomicrobiaceae	Methanoculleus	WP_074370075.1	noNTD	no_PanT	no_PanT	no_PanT	no_PanT	NoTest	no_PanT	no_PanT	no_PanT	no_PanT	no_PanT	No Cluster found or Gap >100 or Strand Difference
GCF_000275865.1	Methanofollis_liminatans_DSM_4140	28892	Archaea	noInfo	Euryarchaeota	Methanomicrobia	Methanomicrobiales	Methanomicrobiaceae	Methanofollis	WP_004040092.1	noNTD	no_PanT	no_PanT	no_PanT	no_PanT	NoTest	no_PanT	no_PanT	no_PanT	no_PanT	no_PanT	No Cluster found or Gap >100 or Strand Difference
GCF_000243255.1	Methanoplanus_limicola_DSM_2279	937775	Archaea	noInfo	Euryarchaeota	Methanomicrobia	Methanomicrobiales	Methanomicrobiaceae	Methanoplanus	WP_004076475.1	noNTD	WP_004076474.1	type II toxin-antitoxin system PemK/MazF family toxin	NA	NA	NA	NA	NA	NA	NA	notest	NonConserved_FilterTA
GCF_001541255.1	Nitrospirae_bacterium_HCH_1	1748249	Bacteria	noInfo	Nitrospirae	noInfo	noInfo	noInfo	noInfo	WP_085052663.1	noNTD	no_PanT	no_PanT	no_PanT	no_PanT	NoTest	no_PanT	no_PanT	no_PanT	no_PanT	no_PanT	No Cluster found or Gap >100 or Strand Difference
GCF_001886855.1	Spiroplasma_citri_R8_A2	2133	Bacteria	noInfo	Tenericutes	Mollicutes	Entomoplasmatales	Spiroplasmataceae	Spiroplasma	WP_071937178.1	noNTD	WP_071937177.1	hypothetical protein	NA	NA	NA	NA	NA	NA	NA	notest	NonConserved_FilterTA
GCF_003339775.1	Spiroplasma_phoeniceum_P40	1276259	Bacteria	noInfo	Tenericutes	Mollicutes	Entomoplasmatales	Spiroplasmataceae	Spiroplasma	WP_114564221.1	noNTD	no_PanT	no_PanT	no_PanT	no_PanT	NoTest	no_PanT	no_PanT	no_PanT	no_PanT	no_PanT	No Cluster found or Gap >100 or Strand Difference
GCF_002811955.1	Leptospira_elllisii_ATI7_C_A5	2023197	Bacteria	noInfo	Spirochaetes	Spirochaetia	Leptospirales	Leptospiraceae	Leptospira	WP_100765881.1	noNTD	no_PanT	no_PanT	no_PanT	no_PanT	NoTest	no_PanT	no_PanT	no_PanT	no_PanT	no_PanT	No Cluster found or Gap >100 or Strand Difference; Contig Error: Contig starts/ends with predicted TA
GCF_003429665.1	Sphaerochaeta_halotolerans_4_11	2293840	Bacteria	noInfo	Spirochaetes	Spirochaetia	Spirochaetales	Spirochaetaceae	Sphaerochaeta	WP_117329076.1	noNTD	no_PanT	no_PanT	no_PanT	no_PanT	NoTest	no_PanT	no_PanT	no_PanT	no_PanT	no_PanT	No Cluster found or Gap >100 or Strand Difference
GCF_000332515.2	Leptospira_wolbachii_serovar_Codice_str__CDC	1218599	Bacteria	noInfo	Spirochaetes	Spirochaetia	Leptospirales	Leptospiraceae	Leptospira	WP_015679785.1	noNTD	no_PanT	no_PanT	no_PanT	no_PanT	NoTest	no_PanT	no_PanT	no_PanT	no_PanT	no_PanT	No Cluster found or Gap >100 or Strand Difference
GCF_002009805.1	Leptospira_alexanderi_56643	100053	Bacteria	noInfo	Spirochaetes	Spirochaetia	Leptospirales	Leptospiraceae	Leptospira	WP_020985021.1	noNTD	no_PanT	no_PanT	no_PanT	no_PanT	NoTest	no_PanT	no_PanT	no_PanT	no_PanT	no_PanT	No Cluster found or Gap >100 or Strand Difference
GCF_000306675.2	Leptospira_mayottensis_200901116	1192864	Bacteria	noInfo	Spirochaetes	Spirochaetia	Leptospirales	Leptospiraceae	Leptospira	WP_002763211.1	noNTD	no_PanT	no_PanT	no_PanT	no_PanT	NoTest	no_PanT	no_PanT	no_PanT	no_PanT	no_PanT	No Cluster found or Gap >100 or Strand Difference
GCF_000379525.1	Lamprocystis_purpurea_DSM_4197	765909	Bacteria	noInfo	Proteobacteria	Gammaproteobacteria	Chromatiales	Chromatiaceae	Lamprocystis	WP_020504545.1	noNTD	no_PanT	no_PanT	no_PanT	no_PanT	NoTest	no_PanT	no_PanT	no_PanT	no_PanT	no_PanT	No Cluster found or Gap >100 or Strand Difference
GCF_000214095.2	Acidithiobacillus_ferrivorans_SS3	743299	Bacteria	noInfo	Proteobacteria	Acidithiobacillia	Acidithiobacillales	Acidithiobacillaceae	Acidithiobacillus	WP_014030278.1	noNTD	no_PanT	no_PanT	no_PanT	no_PanT	NoTest	no_PanT	no_PanT	no_PanT	no_PanT	no_PanT	No Cluster found or Gap >100 or Strand Difference
GCF_000497835.1	gamma_proteobacterium_L18	1229486	Bacteria	noInfo	Proteobacteria	Gammaproteobacteria	noInfo	noInfo	noInfo	WP_038337140.1	noNTD	no_PanT	no_PanT	no_PanT	no_PanT	NoTest	no_PanT	no_PanT	no_PanT	no_PanT	no_PanT	No Cluster found or Gap >100 or Strand Difference
GCF_002261185.1	Bordetella_genomosp__4_AU9919	463044	Bacteria	noInfo	Proteobacteria	Betaproteobacteria	Burkholderiales	Alcaligenaceae	Bordetella	WP_094837130.1	noNTD	no_PanT	no_PanT	no_PanT	no_PanT	NoTest	no_PanT	no_PanT	no_PanT	no_PanT	no_PanT	No Cluster found or Gap >100 or Strand Difference
GCF_003994415.1	Achromobacter_spanius_UQ283	217203	Bacteria	noInfo	Proteobacteria	Betaproteobacteria	Burkholderiales	Alcaligenaceae	Achromobacter	WP_127183897.1	noNTD	no_PanT	no_PanT	no_PanT	no_PanT	NoTest	no_PanT	no_PanT	no_PanT	no_PanT	no_PanT	No Cluster found or Gap >100 or Strand Difference
GCF_003315175.1	Eoetvoesia_caeni_DSM_25520	645616	Bacteria	noInfo	Proteobacteria	Betaproteobacteria	Burkholderiales	Alcaligenaceae	Eoetvoesia	WP_113935083.1	noNTD	no_PanT	no_PanT	no_PanT	no_PanT	NoTest	no_PanT	no_PanT	no_PanT	no_PanT	no_PanT	No Cluster found or Gap >100 or Strand Difference
GCF_001998625.1	Rodentibacter_heylii_199137021	1906744	Bacteria	noInfo	Proteobacteria	Gammaproteobacteria	Pasteurellales	Pasteurellaceae	Rodentibacter	WP_059366186.1	noNTD	no_PanT	no_PanT	no_PanT	no_PanT	NoTest	no_PanT	no_PanT	no_PanT	no_PanT	no_PanT	Long Conserved Operon
GCF_001712855.1	Pasteurellaceae_bacterium_NI1060	1679001	Bacteria	noInfo	Proteobacteria	Gammaproteobacteria	Pasteurellales	Pasteurellaceae	noInfo	WP_059367746.1	noNTD	no_PanT	no_PanT	no_PanT	no_PanT	NoTest	no_PanT	no_PanT	no_PanT	no_PanT	no_PanT	Long Conserved Operon
GCF_001941565.1	Corynebacterium_phocae_M408_89_1	161895	Bacteria	noInfo	Actinobacteria	Actinobacteria	Corynebacteriales	Corynebacteriaceae	Corynebacterium	WP_075735928.1	noNTD	WP_075735926.1	hypothetical protein	pT30	mRNA interferase EndoA (99.39%), Endoribonuclease MazF6/DNA Complex (99.36%), Endoribonuclease MazF/DNA Complex (99.32%), Endoribonuclease MazF4 (99.32%), PEMK protein (99.21%), PemK-like cell growth regulatory protein (99.21%), Endoribonuclease MazF3 (98.97%), Endoribonuclease MazF3 (98.95%), CcdB; ALPHA+BETA, SH3 domain, Toxin (98.62%), CCDB, TOPOISOMERASE POISON (98.56%)	HHpred	1|2	Yes	A|T	9	notest	Not Conserved
GCF_000204195.1	Acidovorax_radicis_N35	999386	Bacteria	noInfo	Proteobacteria	Betaproteobacteria	Burkholderiales	Comamonadaceae	Acidovorax	WP_050812553.1	Other	WP_010465052.1	transcriptional regulator	NA	NA	NA	NA	NA	NA	NA	notest	NonConserved_FilterTA
GCF_002554705.1	Longimonas_halophila_KCTC_42399	1469170	Bacteria	noInfo	Bacteroidetes	noInfo	Bacteroidetes Order II. Incertae sedis	Rhodothermaceae	Longimonas	WP_098062441.1	noNTD	WP_098062442.1	phosphoenolpyruvate carboxylase	NA	NA	NA	NA	NA	NA	NA	notest	NonConserved_FilterTA
GCF_004369705.1	Flavobacterium_circumlabens_CCM_8828	2133765	Bacteria	noInfo	Bacteroidetes	Flavobacteriia	Flavobacteriales	Flavobacteriaceae	Flavobacterium	WP_134092403.1	Other	no_PanT	no_PanT	no_PanT	no_PanT	NoTest	no_PanT	no_PanT	no_PanT	no_PanT	no_PanT	Contig Error: Query is in the start of contig
GCF_000585355.1	Prevotella_oryzae_DSM_17970	915438	Bacteria	noInfo	Bacteroidetes	Bacteroidia	Bacteroidales	Prevotellaceae	Prevotella	WP_036878937.1	HTH	no_PanT	no_PanT	no_PanT	no_PanT	NoTest	no_PanT	no_PanT	no_PanT	no_PanT	no_PanT	No Cluster found or Gap >100 or Strand Difference
GCF_003762615.1	Muribaculaceae_bacterium_Isolate_037__Harlan_	2486461	Bacteria	noInfo	Bacteroidetes	Bacteroidia	Bacteroidales	Muribaculaceae	noInfo	WP_123484717.1	HTH	no_PanT	no_PanT	no_PanT	no_PanT	NoTest	no_PanT	no_PanT	no_PanT	no_PanT	no_PanT	No Cluster found or Gap >100 or Strand Difference
GCF_003762635.1	Muribaculaceae_bacterium_Isolate_043__Harlan_	2486463	Bacteria	noInfo	Bacteroidetes	Bacteroidia	Bacteroidales	Muribaculaceae	noInfo	WP_107037045.1	HTH	no_PanT	no_PanT	no_PanT	no_PanT	NoTest	no_PanT	no_PanT	no_PanT	no_PanT	no_PanT	Long Conserved Operon
GCF_003024815.1	Paramuribaculum_intestinale_DSM_100764	2094151	Bacteria	noInfo	Bacteroidetes	Bacteroidia	Bacteroidales	Muribaculaceae	Paramuribaculum	WP_107037045.1	HTH	no_PanT	no_PanT	no_PanT	no_PanT	NoTest	no_PanT	no_PanT	no_PanT	no_PanT	no_PanT	Long Conserved Operon
GCF_003762875.1	Muribaculaceae_bacterium_Isolate_110__HZI_	2486473	Bacteria	noInfo	Bacteroidetes	Bacteroidia	Bacteroidales	Muribaculaceae	noInfo	WP_107037045.1	HTH	no_PanT	no_PanT	no_PanT	no_PanT	NoTest	no_PanT	no_PanT	no_PanT	no_PanT	no_PanT	Long Conserved Operon
GCF_000373185.1	Prevotella_paludivivens_DSM_17968___JCM_13650	1122990	Bacteria	noInfo	Bacteroidetes	Bacteroidia	Bacteroidales	Prevotellaceae	Prevotella	WP_018464566.1	HTH	no_PanT	no_PanT	no_PanT	no_PanT	NoTest	no_PanT	no_PanT	no_PanT	no_PanT	no_PanT	No Cluster found or Gap >100 or Strand Difference
GCF_000212735.1	Haliscomenobacter_hydrossis_DSM_1100	760192	Bacteria	noInfo	Bacteroidetes	Saprospiria	Saprospirales	Haliscomenobacteraceae	Haliscomenobacter	WP_044234200.1	HTH	no_PanT	no_PanT	no_PanT	no_PanT	NoTest	no_PanT	no_PanT	no_PanT	no_PanT	no_PanT	No Cluster found or Gap >100 or Strand Difference
GCF_000250735.1	Anaerophaga_thermohalophila_str__Valhall	1144273	Bacteria	noInfo	Bacteroidetes	Bacteroidia	Marinilabiliales	Marinilabiliaceae	Anaerophaga	WP_016775773.1	HTH	no_PanT	no_PanT	no_PanT	no_PanT	NoTest	no_PanT	no_PanT	no_PanT	no_PanT	no_PanT	Pair Error: Non coding RNA; No Cluster found or Gap >100 or Strand Difference
GCF_001443605.1	Salinivirga_cyanobacteriivorans_L21_Spi_D4	1307839	Bacteria	noInfo	Bacteroidetes	Bacteroidia	Marinilabiliales	Salinivirgaceae	Salinivirga	WP_057952475.1	HTH	no_PanT	no_PanT	no_PanT	no_PanT	NoTest	no_PanT	no_PanT	no_PanT	no_PanT	no_PanT	No Cluster found or Gap >100 or Strand Difference
GCF_000974365.1	Geofilum_rubicundum_JCM_15548	1236989	Bacteria	noInfo	Bacteroidetes	Bacteroidia	Marinilabiliales	Marinilabiliaceae	Geofilum	WP_062128796.1	HTH	no_PanT	no_PanT	no_PanT	no_PanT	NoTest	no_PanT	no_PanT	no_PanT	no_PanT	no_PanT	Contig Error: Query is in the end of Contig
GCF_000974365.1	Geofilum_rubicundum_JCM_15548	1236989	Bacteria	noInfo	Bacteroidetes	Bacteroidia	Marinilabiliales	Marinilabiliaceae	Geofilum	WP_062128720.1	noNTD	no_PanT	no_PanT	no_PanT	no_PanT	NoTest	no_PanT	no_PanT	no_PanT	no_PanT	no_PanT	No Cluster found or Gap >100 or Strand Difference
GCF_000953535.1	Fermentimonas_caenicola	1562970	Bacteria	noInfo	Bacteroidetes	Bacteroidia	Bacteroidales	Porphyromonadaceae	Fermentimonas	WP_045089266.1	HTH	no_PanT	no_PanT	no_PanT	no_PanT	NoTest	no_PanT	no_PanT	no_PanT	no_PanT	no_PanT	No Cluster found or Gap >100 or Strand Difference
GCF_003387655.1	Algoriphagus_antarcticus_DSM_15986	238540	Bacteria	noInfo	Bacteroidetes	Cytophagia	Cytophagales	Cyclobacteriaceae	Algoriphagus	WP_086542171.1	HTH	no_PanT	no_PanT	no_PanT	no_PanT	NoTest	no_PanT	no_PanT	no_PanT	no_PanT	no_PanT	Pair Error: Non coding RNA; No Cluster found or Gap >100 or Strand Difference
GCF_900112005.1	Algoriphagus_aquimarinus_DSM_23399	237018	Bacteria	noInfo	Bacteroidetes	Cytophagia	Cytophagales	Cyclobacteriaceae	Algoriphagus	WP_092895434.1	HTH	no_PanT	no_PanT	no_PanT	no_PanT	NoTest	no_PanT	no_PanT	no_PanT	no_PanT	no_PanT	Pair Error: Non coding RNA; No Cluster found or Gap >100 or Strand Difference
GCF_900156865.1	Bacillus_sinesaloumensis_Marseille_P3516	1926280	Bacteria	noInfo	Firmicutes	Bacilli	Bacillales	Bacillaceae	Bacillus	WP_077618345.1	noNTD	no_PanT	no_PanT	no_PanT	no_PanT	NoTest	no_PanT	no_PanT	no_PanT	no_PanT	no_PanT	No Cluster found or Gap >100 or Strand Difference
GCF_003289955.1	Planococcus_halotolerans_SCU63	2233542	Bacteria	noInfo	Firmicutes	Bacilli	Bacillales	Planococcaceae	Planococcus	WP_112224905.1	HTH	no_PanT	no_PanT	no_PanT	no_PanT	NoTest	no_PanT	no_PanT	no_PanT	no_PanT	no_PanT	No Cluster found or Gap >100 or Strand Difference
GCF_001940565.1	Tissierella_creatinophila_DSM_6911	1123403	Bacteria	noInfo	Firmicutes	Tissierellia	Tissierellales	Tissierellaceae	Tissierella	WP_075726795.1	HTH	no_PanT	no_PanT	no_PanT	no_PanT	NoTest	no_PanT	no_PanT	no_PanT	no_PanT	no_PanT	No Cluster found or Gap >100 or Strand Difference
GCF_000145215.1	Caldicellulosiruptor_obsidiansis_OB47	608506	Bacteria	noInfo	Firmicutes	Clostridia	Thermoanaerobacterales	Thermoanaerobacterales Family III. Incertae Sedis	Caldicellulosiruptor	WP_013291333.1	HTH	no_PanT	no_PanT	no_PanT	no_PanT	NoTest	no_PanT	no_PanT	no_PanT	no_PanT	no_PanT	No Cluster found or Gap >100 or Strand Difference
GCF_000166335.1	Caldicellulosiruptor_owensensis_OL	632518	Bacteria	noInfo	Firmicutes	Clostridia	Thermoanaerobacterales	Thermoanaerobacterales Family III. Incertae Sedis	Caldicellulosiruptor	WP_013412851.1	HTH	no_PanT	no_PanT	no_PanT	no_PanT	NoTest	no_PanT	no_PanT	no_PanT	no_PanT	no_PanT	Pair Error: Non coding RNA; No Cluster found or Gap >100 or Strand Difference
GCF_900114595.1	Desulfomicrobium_norvegicum_DSM_1741	52561	Bacteria	noInfo	Proteobacteria	Deltaproteobacteria	Desulfovibrionales	Desulfomicrobiaceae	Desulfomicrobium	WP_092191535.1	HTH	no_PanT	no_PanT	no_PanT	no_PanT	NoTest	no_PanT	no_PanT	no_PanT	no_PanT	no_PanT	No Cluster found or Gap >100 or Strand Difference
GCF_900105645.1	Desulfobacula_phenolica_DSM_3384	90732	Bacteria	noInfo	Proteobacteria	Deltaproteobacteria	Desulfobacterales	Desulfobacteraceae	Desulfobacula	WP_092238832.1	HTH	no_PanT	no_PanT	no_PanT	no_PanT	NoTest	no_PanT	no_PanT	no_PanT	no_PanT	no_PanT	Contig Error: Query is in the end of Contig
GCF_900170005.1	Gordonibacter_massiliensis_Marseille_P2775	1841863	Bacteria	noInfo	Actinobacteria	Coriobacteriia	Eggerthellales	Eggerthellaceae	Gordonibacter	WP_080144545.1	HTH	no_PanT	no_PanT	no_PanT	no_PanT	NoTest	no_PanT	no_PanT	no_PanT	no_PanT	no_PanT	Long Conserved Operon
GCF_900044025.1	Coriobacteriaceae_bacterium_CHKCI002	1780377	Bacteria	noInfo	Actinobacteria	Coriobacteriia	Coriobacteriales	Coriobacteriaceae	noInfo	WP_087196650.1	HTH	no_PanT	no_PanT	no_PanT	no_PanT	NoTest	no_PanT	no_PanT	no_PanT	no_PanT	no_PanT	Long Conserved Operon
GCF_002899695.1	Rubneribacter_badeniensis_ResAG_85	2070688	Bacteria	noInfo	Actinobacteria	Coriobacteriia	Eggerthellales	Eggerthellaceae	Rubneribacter	WP_087196650.1	HTH	no_PanT	no_PanT	no_PanT	no_PanT	NoTest	no_PanT	no_PanT	no_PanT	no_PanT	no_PanT	Long Conserved Operon
GCF_900199375.1	Gordonibacter_urolithinfaciens_DSM_27213T	1335613	Bacteria	noInfo	Actinobacteria	Coriobacteriia	Eggerthellales	Eggerthellaceae	Gordonibacter	WP_096227263.1	HTH	no_PanT	no_PanT	no_PanT	no_PanT	NoTest	no_PanT	no_PanT	no_PanT	no_PanT	no_PanT	Pair Error: Non coding RNA
GCF_003788985.1	Gordonibacter_faecihominis_JCM_16058	1432309	Bacteria	noInfo	Actinobacteria	Coriobacteriia	Eggerthellales	Eggerthellaceae	Gordonibacter	WP_123674472.1	HTH	no_PanT	no_PanT	no_PanT	no_PanT	NoTest	no_PanT	no_PanT	no_PanT	no_PanT	no_PanT	Long Conserved Operon
GCF_000466585.1	Clostridiales_bacterium_oral_taxon_876_str__F0540	1321778	Bacteria	noInfo	Firmicutes	Clostridia	Clostridiales	noInfo	noInfo	WP_021654323.1	HTH	WP_021654324.1	type II toxin-antitoxin system MqsR family toxin	pT2	MqsR superfamily	CDD	1|5	Yes	T|A	7	notest	Not Conserved
GCF_000495435.3	Youngiibacter_fragilis_232_1	994573	Bacteria	noInfo	Firmicutes	Clostridia	Clostridiales	Clostridiaceae	Youngiibacter	WP_023386448.1	HTH	no_PanT	no_PanT	no_PanT	no_PanT	NoTest	no_PanT	no_PanT	no_PanT	no_PanT	no_PanT	Pair Error: Non coding RNA; No Cluster found or Gap >100 or Strand Difference
GCF_900112775.1	_Clostridium__populeti_743A	37658	Bacteria	noInfo	Firmicutes	Clostridia	Clostridiales	Lachnospiraceae	Lachnoclostridium	WP_092560670.1	HTH	no_PanT	no_PanT	no_PanT	no_PanT	NoTest	no_PanT	no_PanT	no_PanT	no_PanT	no_PanT	No Cluster found or Gap >100 or Strand Difference
GCF_000384195.1	Allobaculum_stercoricanis_DSM_13633	1050201	Bacteria	noInfo	Firmicutes	Erysipelotrichia	Erysipelotrichales	Erysipelotrichaceae	Allobaculum	WP_019893355.1	HTH	no_PanT	no_PanT	no_PanT	no_PanT	NoTest	no_PanT	no_PanT	no_PanT	no_PanT	no_PanT	No Cluster found or Gap >100 or Strand Difference
GCF_000021925.1	Desulfitobacterium_hafniense_DCB_2	272564	Bacteria	noInfo	Firmicutes	Clostridia	Clostridiales	Peptococcaceae	Desulfitobacterium	WP_015942714.1	HTH	no_PanT	no_PanT	no_PanT	no_PanT	NoTest	no_PanT	no_PanT	no_PanT	no_PanT	no_PanT	No Cluster found or Gap >100 or Strand Difference
GCF_001029295.1	Peptococcaceae_bacterium_CEB3	999898	Bacteria	noInfo	Firmicutes	Clostridia	Clostridiales	Peptococcaceae	noInfo	WP_047830522.1	noNTD	no_PanT	no_PanT	no_PanT	no_PanT	NoTest	no_PanT	no_PanT	no_PanT	no_PanT	no_PanT	Pair Error: Non coding RNA; No Cluster found or Gap >100 or Strand Difference
GCF_002270345.1	Bacillus_hisashii_C4	996558	Bacteria	noInfo	Firmicutes	Bacilli	Bacillales	Bacillaceae	Bacillus	WP_095142614.1	noNTD	no_PanT	no_PanT	no_PanT	no_PanT	NoTest	no_PanT	no_PanT	no_PanT	no_PanT	no_PanT	No Cluster found or Gap >100 or Strand Difference; Pair Error: Paired with homolog cluster
GCF_003096215.1	Bacillus_thermoamylovorans_SSBM	35841	Bacteria	noInfo	Firmicutes	Bacilli	Bacillales	Bacillaceae	Bacillus	WP_108897540.1	HTH	no_PanT	no_PanT	no_PanT	no_PanT	NoTest	no_PanT	no_PanT	no_PanT	no_PanT	no_PanT	No Cluster found or Gap >100 or Strand Difference
GCF_004117055.1	Brevibacillus_agri_DSM_6348	51101	Bacteria	noInfo	Firmicutes	Bacilli	Bacillales	Paenibacillaceae	Brevibacillus	WP_005830773.1	HTH	no_PanT	no_PanT	no_PanT	no_PanT	NoTest	no_PanT	no_PanT	no_PanT	no_PanT	no_PanT	No Cluster found or Gap >100 or Strand Difference
GCF_003591545.1	Paenibacillus_thiaminolyticus_BO5	49283	Bacteria	noInfo	Firmicutes	Bacilli	Bacillales	Paenibacillaceae	Paenibacillus	WP_119793250.1	HTH	no_PanT	no_PanT	no_PanT	no_PanT	NoTest	no_PanT	no_PanT	no_PanT	no_PanT	no_PanT	Pair Error: Non coding RNA; No Cluster found or Gap >100 or Strand Difference
GCF_003259935.1	Anoxybacillus_vitaminiphilus_CGMCC_1_8979	581036	Bacteria	noInfo	Firmicutes	Bacilli	Bacillales	Bacillaceae	Anoxybacillus	WP_111644924.1	HTH	no_PanT	no_PanT	no_PanT	no_PanT	NoTest	no_PanT	no_PanT	no_PanT	no_PanT	no_PanT	No Cluster found or Gap >100 or Strand Difference
GCF_000215935.2	Haloplasma_contractile_SSD_17B	1033810	Bacteria	noInfo	noInfo	noInfo	Haloplasmatales	Haloplasmataceae	Haloplasma	WP_008824773.1	HTH	no_PanT	no_PanT	no_PanT	no_PanT	NoTest	no_PanT	no_PanT	no_PanT	no_PanT	no_PanT	No Cluster found or Gap >100 or Strand Difference
GCF_900461105.1	Clostridium_putrefaciens_NCTC9836	99675	Bacteria	noInfo	Firmicutes	Clostridia	Clostridiales	Clostridiaceae	Clostridium	WP_115640250.1	HTH	no_PanT	no_PanT	no_PanT	no_PanT	NoTest	no_PanT	no_PanT	no_PanT	no_PanT	no_PanT	No Cluster found or Gap >100 or Strand Difference
GCF_900461105.1	Clostridium_putrefaciens_NCTC9836	99675	Bacteria	noInfo	Firmicutes	Clostridia	Clostridiales	Clostridiaceae	Clostridium	WP_115640244.1	HTH	no_PanT	no_PanT	no_PanT	no_PanT	NoTest	no_PanT	no_PanT	no_PanT	no_PanT	no_PanT	No Cluster found or Gap >100 or Strand Difference
GCF_000403215.1	Lachnospiraceae_bacterium_A4	397291	Bacteria	noInfo	Firmicutes	Clostridia	Clostridiales	Lachnospiraceae	noInfo	WP_016281093.1	HTH	no_PanT	no_PanT	no_PanT	no_PanT	NoTest	no_PanT	no_PanT	no_PanT	no_PanT	no_PanT	No Cluster found or Gap >100 or Strand Difference
GCF_900016875.1	Eubacteriaceae_bacterium_CHKCI004	1780380	Bacteria	noInfo	Firmicutes	Clostridia	Clostridiales	Eubacteriaceae	noInfo	WP_090127347.1	HTH	no_PanT	no_PanT	no_PanT	no_PanT	NoTest	no_PanT	no_PanT	no_PanT	no_PanT	no_PanT	Contig Error: Query is in the start of contig
GCF_003584705.1	Lachnospiraceae_bacterium_GAM79	2109691	Bacteria	noInfo	Firmicutes	Clostridia	Clostridiales	Lachnospiraceae	noInfo	WP_118539885.1	noNTD	no_PanT	no_PanT	no_PanT	no_PanT	NoTest	no_PanT	no_PanT	no_PanT	no_PanT	no_PanT	No Cluster found or Gap >100 or Strand Difference
GCF_900111325.1	Lachnobacterium_bovis_S1b	140626	Bacteria	noInfo	Firmicutes	Clostridia	Clostridiales	Lachnospiraceae	Lachnobacterium	WP_074730842.1	HTH	no_PanT	no_PanT	no_PanT	no_PanT	NoTest	no_PanT	no_PanT	no_PanT	no_PanT	no_PanT	No Cluster found or Gap >100 or Strand Difference
GCF_900107405.1	Tindallia_californiensis_APO	159292	Bacteria	noInfo	Firmicutes	Clostridia	Clostridiales	Clostridiaceae	Tindallia	WP_093313829.1	noNTD	no_PanT	no_PanT	no_PanT	no_PanT	NoTest	no_PanT	no_PanT	no_PanT	no_PanT	no_PanT	No Cluster found or Gap >100 or Strand Difference
GCF_000701625.1	Lachnospiraceae_bacterium_MC2017	1408324	Bacteria	noInfo	Firmicutes	Clostridia	Clostridiales	Lachnospiraceae	noInfo	WP_049973182.1	HTH	no_PanT	no_PanT	no_PanT	no_PanT	NoTest	no_PanT	no_PanT	no_PanT	no_PanT	no_PanT	No Cluster found or Gap >100 or Strand Difference; Contig Error: Contig starts/ends with predicted TA
GCF_000424365.1	Lachnospiraceae_bacterium_NK4A144	877421	Bacteria	noInfo	Firmicutes	Clostridia	Clostridiales	Lachnospiraceae	noInfo	WP_027114817.1	HTH	no_PanT	no_PanT	no_PanT	no_PanT	NoTest	no_PanT	no_PanT	no_PanT	no_PanT	no_PanT	No Cluster found or Gap >100 or Strand Difference; Contig Error: Contig starts/ends with predicted TA
GCF_003461565.1	Firmicutes_bacterium_AF16_15	2292885	Bacteria	noInfo	Firmicutes	noInfo	noInfo	noInfo	noInfo	WP_117960980.1	HTH	no_PanT	no_PanT	no_PanT	no_PanT	NoTest	no_PanT	no_PanT	no_PanT	no_PanT	no_PanT	Pair Error: Non coding RNA; Long Conserved Operon
[truncated: 812 more rows]

## Sheet: Accessory Proteins (63)
Assembly	SpeciesName	TaxID	Superkingdom	Kingdom	Phylum	Class	Order	Family	Genus	PanA	Predicted_PanT	accessoryProtein	accessoryDescription	accessoryProtein_reCluster	accessoryProtein_Domain	accessoryPrediction_tool	accessoryFalsePositivesScore	accessoryFalsePositive	accessoryOrder	accessoryGap	accessoryLabReport
[truncated: 63 more rows]

[truncated: 4 more sheets: Spurious Hits (67), Too few toxin BlastP hits (9), Panacea in Phages (19), Taxa Summary (20209)]
