# Supplementary material for: A hyperpromiscuous antitoxin protein domain for the neutralization of diverse toxin domains
Source: Proc Natl Acad Sci U S A. 2022 Feb 4;119(6):e2102212119. doi: 10.1073/pnas.2102212119 (PMC8832971; doi:10.1073/pnas.2102212119)
Supplement: Supplementary File [file pnas.2102212119.sd03.xlsx]

## Sheet: Strain
Name	Description	Reference/source
BL21 (DE3)	﻿B F–, ompT gal dcm lon hsdSB(rB mB–) λ(DE3 [lacI lacUV5-T7p07 ind1 sam7 nin5]) [malB+]K-12(λS)	Laboratory stock
BW25113	F–, Δ(araD-araB)567, ΔlacZ4787(::rrnB-3), λ–, rph-1, Δ(rhaD-rhaB)568, hsdR514	PMID: 25323716
DH5a	F– endA1 glnV44 thi-1 recA1 relA1 gyrA96 deoR nupG purB20 φ80dlacZΔM15 Δ(lacZYA-argF)U169, hsdR17(rK–mK+), λ–	PMID: 2162051
VHbB18	BW25113 DrelA, markerless	PMID: 26923949
VHB240	BW25113 DclpPXDlon::FRT	PMID: 23432955

## Sheet: Plasmids
Plasmid	Name	Description	Reference/source
pBAD33	pBAD33	p15A, CmlR, PBAD promoter	PMID:7608087
pET24d	pET24d	﻿ColE1, KanR, T7 promoter, C-terminal His6-tag	Novagen
pKK223-3	pKK223-3	ColE1, AmpR, PTac promoter	PMID:6390428
pET22b-socB	pET22b-socB	C-terminally His6-tagged SocB expressed under the control of T7 promoter	Gifted by Michael Laub
VHp303	pBAD33-phRel2Bac. sub.	PhRel2Bac. sub. toxin expressed under the control of PBAD promoter	PMID:32345719
VHp304	pKK223-3-panABac. sub.	PanABac. sub. expressed under the control of PTac promoter	This work (PEP)
VHp462	pBAD33-WP_003806793.1	WP_003806793.1Bifidobacterium adolescentis expressed ﻿under the control of PBAD promoter	This work (PEP)
VHp463	pBAD33-panTVib. cho.	PanTVib. cho. toxin expressed under the control of PBAD promoter	This work (PEP)
VHp464	pBAD33-panTBif. rum.	PanTBif. rum. toxin expressed under the control of PBAD promoter	This work (PEP)
VHp465	pKK223-3-panABif. rum.	PanABif. rum. expressed under the control of PTac promoter	This work (PEP)
VHp469	pKK223-3-panABar. api.	PanABar. api. expressed under the control of PTac promoter	This work (PEP)
VHp474	pKK223-3-panAVib. har.	PanAVib. har. expressed under the control of PTac promoter	This work (PEP)
VHp476	pKK223-3-panAEsc. col.	PanAEsc. col. expressed under the control of PTac promoter	This work (PEP)
VHp478	pKK223-3-panAvib. cho.	PanAVib. cho. expressed under the control of PTac promoter	This work (PEP)
VHp514	pBAD33 SD-WP_077635758.1	WP_077635758.1Escherichia coli MOD1 expressed ﻿with a strong Shine-Dalgarno sequence under the control of PBAD promoter	This work (PEP)
VHp515	pBAD33 SD-panTEsc. col.	PanTEsc. col. toxin expressed ﻿with a strong Shine-Dalgarno sequence under the control of PBAD promoter	This work (PEP)
VHp516	pBAD33 SD-WP_074138355.1	WP_074138355.1Clostridioides difficile expressed ﻿with a strong Shine-Dalgarno sequence under the control of PBAD promoter	This work (PEP)
VHp517	pBAD33 SD-capRelVib. har.	CapRelVib. har. toxin expressed ﻿with a strong Shine-Dalgarno sequence under the control of PBAD promoter	This work (PEP)
VHp518	pBAD33 SD-panTBar. api.	PanTBar. api. toxin expressed ﻿with a strong Shine-Dalgarno sequence under the control of PBAD promoter	This work (PEP)
VHp545	pBAD33 SD-panTBur. phage	PanTBur. phage toxin expressed ﻿with a strong Shine-Dalgarno sequence under the control of PBAD promoter	This work (PEP)
VHp546	pBAD33 SD-WP_002900950.1	WP_002900950.1Campylobacter jejuni expressed ﻿with a strong Shine-Dalgarno sequence under the control of PBAD promoter	This work (PEP)
VHp573	pKK223-3-panABur. phage	PanABur. phage expressed under the control of PTac promoter	This work (PEP)
VHp574	pBAD33 SD-panTChr. bov.	PanTChr. bov. toxin expressed ﻿with a strong Shine-Dalgarno sequence under the control of PBAD promoter	This work (PEP)
VHp575	pBAD33 SD-panTClo. cad.	PanTClo. cad. toxin expressed ﻿with a strong Shine-Dalgarno sequence under the control of PBAD promoter	This work (PEP)
VHp576	pBAD33 SD-WP_073354223.1	WP_073354223.1Flavobacterium xanthum expressed ﻿with a strong Shine-Dalgarno sequence under the control of PBAD promoter	This work (PEP)
VHp577	pBAD33 SD-panTHer. fri.	PanTHer. fri. toxin expressed ﻿with a strong Shine-Dalgarno sequence under the control of PBAD promoter	This work (PEP)
VHp578	pBAD33 SD-panTHel. sp.	PanTHel. sp. toxin expressed ﻿with a strong Shine-Dalgarno sequence under the control of PBAD promoter	This work (PEP)
VHp579	pBAD33 SD-YP_001468667.1	YP_001468667.1Listeria phage B025 expressed ﻿with a strong Shine-Dalgarno sequence under the control of PBAD promoter	This work (PEP)
VHp580	pBAD33 SD-panTPse. mor.	PanTPse. mor. toxin expressed ﻿with a strong Shine-Dalgarno sequence under the control of PBAD promoter	This work (PEP)
VHp581	pBAD33 SD-YP_006560566.1	YP_006560566.1Salmonella phage vB SemP Emek expressed ﻿with a strong Shine-Dalgarno sequence under the control of PBAD promoter	This work (PEP)
VHp582	pBAD33 SD-panTStr. phage	PanTStr. phage toxin expressed ﻿with a strong Shine-Dalgarno sequence under the control of PBAD promoter	This work (PEP)
VHp585	pBAD33 SD-socB	Caulobacter crescentus SocB toxin expressed ﻿with a strong Shine-Dalgarno sequence under the control of PBAD promoter	This work (PEP)
VHp635	pKK223-3-panAHel. sp.	PanAHel. sp. expressed under the control of PTac promoter	This work (PEP)
VHp636	pKK223-3-panAClo. cad.	PanAClo. cad. expressed under the control of PTac promoter	This work (PEP)
VHp637	pKK223-3-panAStr. phage	PanAStr. phage expressed under the control of PTac promoter	This work (PEP)
VHp647	pBAD33 SD-phRel2Lac. ani.	PhRel2Lac. ani. toxin expressed ﻿with a strong Shine-Dalgarno sequence under the control of PBAD promoter	This work (PEP)
VHp648	pKK223-3-panAChr. bov.	PanAChr. bov. expressed under the control of PTac promoter	This work (PEP)
VHp649	pKK223-3-panAHer. fri.	PanAHer. fri. expressed under the control of PTac promoter	This work (PEP)
VHp650	pBAD33 SD-fic/docCor. doo.	Fic/DocCor. doo. toxin expressed ﻿with a strong Shine-Dalgarno sequence under the control of PBAD promoter	This work (PEP)
VHp661	pKK223-3-panAPse. mor.	PanAPse. mor. expressed under the control of PTac promoter	This work (PEP)
VHp665	pKK223-3-panACor. doo.	PanACor. doo. expressed under the control of PTac promoter	This work (PEP)
VHp666	pKK223-3-panALac. ani.	PanALac. ani. expressed under the control of PTac promoter	This work (PEP)
VHp680	pBAD33-hokB	HokB toxin expressed ﻿under the control of PBAD promoter	This work
VHp694	pBAD33 SD-mazF	MazF toxin expressed ﻿with a strong Shine-Dalgarno sequence under the control of PBAD promoter	This work
VHp709	pKK223-3-panAVib. har. T36M	PanAVib. har. T36M expressed under the control of PTac promoter	This work
VHp712	pKK223-3-panAVib. har. T36M Q131L	PanAVib. har. T36M Q131L expressed under the control of PTac promoter	This work
VHp713	pKK223-3-panAVib. har. Q131L	PanAVib. har. Q131L expressed under the control of PTac promoter	This work
VHp948	pET24-panATBur. phage	PanATBur. porphage expression plasmid under the control of single T7 promoter for pull-down assay. N-terminally His10-SUMO tagged PanT, following untagged PanA with new strong Shine-Dalgarno sequence	This work
VHp949	pET24-panATLac. ani.	PanATLac. ani. expression plasmid under the control of single T7 promoter for pull-down assay. C-terminally His6 tagged PanT, following untagged PanA with new strong Shine-Dalgarno sequence	This work
VHp950	pET24-panATCor. doo.	PanATCor. doo. expression plasmid under the control of single T7 promoter for pull-down assay. C-terminally His6 tagged PanT, following untagged PanA with new strong Shine-Dalgarno sequence	This work
VHp951	pET24-panATPse. mor.	PanATPse. mor. expression plasmid under the control of single T7 promoter for pull-down assay. C-terminally His6 tagged PanT, following untagged PanA with new strong Shine-Dalgarno sequence	This work
VHp952	pET24-panATVib. har.	PanATVib. har. expression plasmid under the control of single T7 promoter for pull-down assay. C-terminally His6 tagged PanT, following untagged PanA with new strong Shine-Dalgarno sequence	This work
VHp1094	pKK223-3-panAVib. har. G62A	PanAVib. har. G62A expressed under the control of PTac promoter	This work
VHp1095	pKK223-3-panAVib. har. V64S	PanAVib. har. V64S expressed under the control of PTac promoter	This work
VHp1096	pKK223-3-panAVib. har. G62A V64S	PanAVib. har. G62A V64S expressed under the control of PTac promoter	This work

## Sheet: Primers
Oligo	Sequence, 5′ to 3′	Reference/source
VTK63	CACCACCACTGAGATCCGGC	Metabion
VTK81	GGTATATCTCCTTCTTAAAGTTAAACAAAATTATTTC	Metabion
VTK83	GCCGGATCTCAGTGGTGGTGCTTCTCTCATCCGCCAAAACAG	Metabion
VTK90	GAAGGTCATTCCGGATCACCTGATTCAAGC	Metabion
VTK91	AGATGCGTGCCATCCCACACTTGATGC	Metabion
VTK30	GGGCTAGCGAATTCGAGCTCAGGAGGAATTAAATGGTAAGCCGATACGTACCCG	Metabion
VTK31	CCGCCAAAACAGCCAAGCTTACCCAATCAGTACGTTAATTTTGGC	Metabion
VTK19	GAGCTCGAATTCGCTAGC	Metabion
VTK29	AAGCTTGGCTGTTTTGGCG	Metabion
VTK88	TGTACGTTTGCCATGGGTTGTCCTTAGCTC	Metabion
VTK89	TCAGTTTCTGCAGCTGTAAGTTGCTGAAGC	Metabion
VTK130	GAGTCAGTGAGCGAGGAAGC	Metabion
VTK130	GCTTCCTCGCTCACTGACTC	Metabion
VTK170	AAGTTTGCTCCCGTAGTTCCGTCGGTGTACTTCC	Metabion
VTK171	GGAACTACGGGAGCAAACTTCCAGGCAAAGACG	Metabion
VTK172	AAGTTTGGTCCCTCAGTTCCGTCGGTGTACTTCC	Metabion
VTK173	GGAACTGAGGGACCAAACTTCCAGGCAAAGACG	Metabion
VTK174	AAGTTTGCTCCCTCAGTTCCGTCGGTGTACTTCC	Metabion
VTK175	GGAACTGAGGGAGCAAACTTCCAGGCAAAGACG	Metabion
Buk. phage_panA_Rev	TGGTCCTCGAGTTACTGAGCCGGTTT	Eurofins
Buk. phage_panA_Fw	TAAAAAAGCTTATAAGGAGGAAAAAAAAATGACCATTAGCGCATTAC	Eurofins
Lac. ani_PanT_Fw	CTTTAAGAAGGAGATATACCATGTCCGATACTTTGGTCGTT	Eurofins
Lac. ani_PanT_Rev	TTTTTTCCTCCTTATAAGCTTAGTGATGGTGATGGTGATG GCTAAAGCGATCGTAGG	Eurofins
Lac. ani_PanA_Fw	TAAGCTTATAAGGAGGAAAAAAAAATGTTGCACATGATTGCG	Eurofins
Cor. doo_PanT_Fw	AACTTTAAGAAGGAGATATACCATGGATCGCGAACAGGTGAT	Eurofins
Cor. doo_PanT_Rev	TTTTTTCCTCCTTATAAGCTTAGTGATGGTGATGGTGATG GCTCCATTCCAGCAGCT	Eurofins
Cor. doo_PanA_Fw	AAGCTTATAAGGAGGAAAAAAAAATGGCCACCATCTTCGATGT	Eurofins
Pse. mor_PanT_Fw	AACTTTAAGAAGGAGATATACCATGCCTGGCAACATTCTG	Eurofins
Pse. mor_PanT_Rev	TTTTTCCTCCTTATAAGCTTAGTGATGGTGATGGTGATG AAAGTTGTTCTGGCGGATA	Eurofins
Pse. mor_PanA_Fw	TAAGCTTATAAGGAGGAAAAAAAAATGATCTTCAGCGAACAGA	Eurofins
Vib. har_PanT_Fw	CTTTAAGAAGGAGATATACCATGTCCAACAAGGAGAACTC	Eurofins
Vib. har_PanT_Rev	TTTTTCCTCCTTATAAGCTTAGTGATGGTGATGGTGATG GCTTTCTCCAGACAACATG	Eurofins
Vib. har_PanA_Fw	AAGCTTATAAGGAGGAAAAAAAAATGAAAGCCTACCACACCTA	Eurofins
pBAD_fwd	CTGTTTCTCCATACCCGTT	Metabion
pBAD_rev	CTCATCCGCCAAAACAG	Metabion
pK223_fwd_CPEC	CAGACCGCTTCTGCGTTCTG	Metabion
pK223_rev_CPEC	CATCGGCTCGTATAATGTGT	Metabion
VH_fwd_CPEC	GGAATTGTGAGCGGATAACAATTTCACACAGGAAACAGAATTCATGAAAGCCTACCACACCTA	Metabion
VH_rev_CPEC	AGGCTGAAAATCTTCTCTCATCCGCCAAAACAGAAGCTTAGAGTGAAGCTGTACGTCCTG	Metabion
STEC_panA_ctrl2	GTCACAATCCCACCAAAC	Metabion
VH_panA_ctrl1	AAGTGGGCGTTGAAAGTGAG	Metabion
Bsup_panA_ctrl1	ACGCAGTCAGTTCCTTATCC	Metabion
STEC_TOX_ctrl1	ACAGACCACTCACGACAAAC	Metabion
VH_TOX_ctrl1	TCGTGCTGCGTGAATAACTG	Metabion
Bsup_TOX_ctrl1	CCAAGGAAAGAAGCGATTGG	Metabion
VHKT110	GGGGGAGCTCATGAAGCACAACCCTCTGGTG	Sigma
VHKT111	CCCCAAGCTTACCTGGACGTGCAGGC	Sigma

## Sheet: Construction
Plasmid	Method	Fragment 1			Fragment 2			Fragment 3
		Template/Vector	Primer/Restriction enzyme_A	Primer/Restriction enzyme_B	Template	Primer_C	Primer_D	Template	Primer_E	Primer_F
VHp680	Ligation	pBAD33	SacI	HindIII	MG1655 Genome	VHKT110	VHKT111	–
VHp709	﻿site-directed mutagenesis	VHp474	VTK88	VTK89	–			–
VHp694	Gibson assembly	pBAD33	VTK19	VTK29	MG1655 Genome	VTK30	VTK31	–
VHp949	Gibson assembly	pET24d	VKT81	VTK63	VHp647	Lac. ani_PanT_Fw	Lac. ani_PanT_Rev	VHp666	Lac. ani_PanA_Fw	VTK83
VHp950	Gibson assembly	pET24d	VKT81	VTK63	VHp650	Cor. doo_PanT_Fw	Cor. doo_PanT_Rev	VHp665	Cor. doo_PanA_Fw	VTK83
VHp951	Gibson assembly	pET24d	VKT81	VTK63	VHp580	Pse. mor_PanT_Fw	Pse. mor_PanT_Rev	VHp661	Pse. mor_PanA_Fw	VTK83
VHp952	Gibson assembly	pET24d	VKT81	VTK63	VHp517	Vib. har_PanT_Fw	Vib. har_PanT_Rev	VHp474	Vib. har_PanA_Fw	VTK83
VHp713	﻿site-directed mutagenesis	VHp474	VTK90	VTK91	–			–
VHp948	Ligation	VHp671	XhoI	HindIII	VHp573	Buk. phage_panA_Rev	Buk. phage_panA_Fw	–
VHp1094	Gibson assembly	VHp474	VTK130	VTK171	VHp474	VTK131	VTK170	–
VHp1095	Gibson assembly	VHp474	VTK130	VTK173	VHp474	VTK131	VTK172	–
VHp1096	Gibson assembly	VHp474	VTK130	VTK175	VHp474	VTK131	VTK174	–
